# Supplementary material for: Testing the Two-Step Model of Plant Root Microbiome Acquisition Under Multiple Plant Species and Soil Sources
Source: Front Microbiol. 2020 Oct 9;11:542742. doi: 10.3389/fmicb.2020.542742 (PMC7581803; doi:10.3389/fmicb.2020.542742)
Supplement: Supplementary file 3 [file Table_2.XLSX]

## Sheet: Taxonomic alpha diversity
Sample type	Sample	Observed	Chao1	se.chao1	ACE	se.ACE	Shannon	Simpson	InvSimpson	Fisher
Initial soils	GTO3SI	2325	6751.17	329.383	7775.28	53.1313	7.24974	0.998197	554.78	2144.3
	SIN2SI	1956	6166.36	346.001	7178.64	51.0453	7.14378	0.998148	539.921	1987.64
	SLP1SI	2574	8989.59	472.858	9887.86	55.3527	7.44593	0.998664	748.268	2692.89
	AGS1SI	3327	9259.58	372.205	10270.1	62.8238	7.65548	0.998979	979.523	2901.73
	DGO1SI	1534	6426.23	485.88	6906.55	44.7142	6.93923	0.997929	482.905	1782.97
	ZAC1SI	1821	2688.03	77.614	2989.56	33.9622	6.18107	0.989721	97.2881	755.197
	JAL1SI	1396	6684.02	564.109	7346.35	38.657	6.90718	0.997886	473.078	1956.58
	JAL2SI	2035	7189.59	426.381	8130.23	53.1919	7.26146	0.998592	710.189	2305.08
	JAL5SI	3020	9307.36	416.427	10586.8	63.1791	7.61954	0.9989	909.264	3110.78
	NAY2SI	2074	5726.65	291.339	6477.28	51.2869	6.88711	0.995946	246.642	1474.26
	NAY3SI	2743	8618.63	417.435	9583.44	63.4998	7.27296	0.997351	377.494	2185.28
	GTO1SI	2131	6456.8	341.333	7511.43	55.106	7.17382	0.998226	563.661	1922.53
	GTO2SI	2159	6571.51	352.529	7290.76	55.112	7.05296	0.997549	408.071	1649.97
	JAL3SI	1438	5110.5	358.444	5906.52	41.4593	6.8907	0.997775	449.506	1659.27
	SIN1SI	1647	6610.14	466.591	7411.69	44.1345	7.06256	0.998273	578.888	2064.32
	JAL4SI	2101	8172.9	502.181	9516.75	56.7865	7.29417	0.998355	607.79	2627.29
Final soils	JAL3FS	3673	10294.5	401.669	11443.5	71.2877	7.51399	0.998419	632.428	2583.53
	GTO1FS	3213	8847.52	358.659	10747.9	70.6048	7.43238	0.998323	596.219	2419.54
	SIN1FS	1556	4895.57	306.954	6036.58	49.7153	6.92257	0.997903	476.783	1571.86
	GTO2FS	2520	7338.95	347.551	8257.5	54.4137	7.24387	0.997934	484.142	2112.27
	JAL1FS	4471	13366.2	488.822	14616.7	74.4043	7.76912	0.998682	758.555	3528.36
	JAL2FS	2894	7787.1	326.489	9046.24	59.8356	7.40528	0.998413	630.227	2299.15
	JAL4FS	3241	9097.64	375.476	10013.2	64.0654	7.56114	0.99855	689.646	2673.15
	JAL5FS	2957	7436.24	291.599	8570.58	59.8127	7.57452	0.998916	922.143	2658.33
	NAY2FS	2835	6750.41	261.407	7850.45	60.0097	7.14575	0.996828	315.252	1907.02
	NAY3FS	2311	7704.45	415.387	8907.36	56.3576	7.0938	0.996493	285.156	1983.61
	GTO3FS	2925	7913.01	333.98	8935.27	62.1362	7.34999	0.9981	526.222	2218.72
	SLP1FS	6436	16597.9	462.688	18322.2	89.2747	8.03664	0.99891	917.458	4261.89
	SIN2FS	2484	6375.56	281.115	7039.89	54.4292	7.33111	0.998545	687.05	2014.88
	DGO1FS	3732	9490.48	343.102	10669.2	68.8452	7.48222	0.998137	536.689	2446.36
	ZAC1FS	1988	4433	194.708	5455.62	51.9004	6.56185	0.992935	141.544	1106.52
Tomatoes rhizosphere	JAL2RT	3127	9122.56	393.585	10245.1	64.9409	7.31477	0.99774	442.511	2244.72
	GTO2RT	2423	7622.59	386.568	8968.4	57.2566	7.04722	0.996701	303.148	1894.14
	JAL1RT	3440	9606.72	385.293	10727.7	68.7426	7.465	0.998338	601.698	2468.69
	JAL3RT	2368	5718.36	247.363	6521.78	54.8062	7.08831	0.997472	395.623	1625.62
	JAL4RT	2288	7463	399.881	8426.85	56.3358	7.23828	0.997329	374.441	2209.29
	JAL5RT	2687	7467.35	332.843	8604.36	58.5113	7.04165	0.99593	245.691	1880.04
	GTO1RT	2859	7789.46	334.132	8925.7	61.046	6.70289	0.987783	81.8546	1719.56
	SLP1RT	2961	10448.2	516.685	11894.1	65.756	7.35919	0.997323	373.616	2627.77
	DGO1RT	1963	7078.72	437.347	7996.96	53.3641	6.96776	0.997366	379.579	1688.87
	ZAC1RT	2189	4436.22	172.373	5224.06	49.2457	6.05044	0.980011	50.0286	955.787
	NAY2RT	2530	6433.79	279.487	7414.49	57.2459	6.78807	0.990814	108.86	1559.03
	SIN2RT	2199	6446	323.576	8102.54	56.3423	6.97888	0.996411	278.643	1770.53
	SIN1RT	2606	6822.61	300.744	7744.74	58.8297	6.78366	0.99243	132.103	1544.95
	AGS1RT	2263	7396.02	399.151	9103.25	62.5915	6.90413	0.995557	225.073	1683.96
	GTO3RT	2369	7658.77	400.852	9291.68	60.636	6.56179	0.989975	99.7488	1497.53
	NAY3RT	1317	3849.13	249.029	4700.84	42.1132	5.23417	0.915795	11.8758	749.429
Tomatoes Endosphere	NAY2ECT	1378	3228.35	178.93	3757.53	41.3396	6.07095	0.983808	61.7581	755.964
	SIN1ECT	1767	5033.2	283.94	5475.44	43.7489	6.56144	0.99403	167.517	1149.9
	GTO1ECT	2272	6272.49	308.922	6943.51	55.3122	6.60367	0.99087	109.533	1344.05
	JAL2ECT	2355	5816.49	259.144	6716.74	56.2228	6.86568	0.996694	302.479	1361.31
	SIN2ECT	2400	5400.23	218.779	6213.84	51.3569	6.47854	0.991117	112.57	1225.07
	AGS1ECT	2273	5941.85	277.922	6862.62	55.3575	6.61667	0.991729	120.909	1333.34
	GTO2ECT	2357	5515.31	233.226	6415.53	54.5913	6.76182	0.995422	218.424	1334.59
	SLP1ECT	2785	7836.39	351.628	8522.38	59.558	7.1363	0.99645	281.688	1911.31
	ZAC1ECT	2507	5116.73	187.004	6013.67	52.9164	6.12684	0.977971	45.3941	1086.36
	DGO1ECT	999	3527.63	298.973	4014.5	36.5439	6.40089	0.995966	247.904	954.436
	JAL3ECT	1105	2648.27	165.157	3066.2	37.6482	6.44868	0.995666	230.753	840.129
	NAY3ECT	2008	3502.75	122.129	4077.55	42.0313	5.51905	0.944343	17.9673	754.572
	JAL4ECT	2222	3887.63	129.398	4328.64	42.3791	6.63475	0.993201	147.082	1078.46
	JAL5ECT	3107	6765.94	235.872	7773.55	60.4471	6.88129	0.995319	213.636	1601.97
	GTO3ECT	1758	5198.25	304.852	5769.5	48.8575	6.20461	0.991229	114.008	934.533
	JAL1ECT	2112	5389.48	258.601	6210.71	54.3626	6.89904	0.996868	319.328	1373.63
Ruderal plants Rhizosphere	DGORZ	9255	10651	66.1932	11945.4	61.3808	7.89481	0.996613	295.248	4104.26
	GTO1RZ	16281	19605.4	107.368	21751.2	90.9161	9.14778	0.999486	1946.78	10974
	GTO2RZ	15603	21534.6	178.521	25612.7	107.836	8.53941	0.99903	1031.25	7506.91
	GTO3RZ	16089	20291.4	135.33	23347.2	94.4093	8.03999	0.998108	528.411	5845.91
	JAL2RZ	24043	29085.6	136.675	33018.8	110.912	8.8303	0.998961	962.819	10707
	JAL3RZ	21298	25790.8	128.94	29059.6	104.02	8.83301	0.9993	1428.44	9658.97
	JAL5RZ	20519	24649.2	120.915	27788.4	102.123	8.9164	0.998689	762.579	10720.1
	NAY2RZ	19228	23527.6	127.19	26948.3	103.921	8.74627	0.998947	949.538	9400.63
	NAY3RZ	18321	20397.2	75.3819	22446.5	79.8875	8.59663	0.9985	666.579	7766.31
	ZACRZ	22632	27390.4	132.204	31486.6	111.128	8.94228	0.999271	1372.1	10563.2
	SIN1RZ	9723	15716.6	210.446	19433.9	97.0813	8.44702	0.998914	920.928	6689.77
	JAL1RZ	23534	28197.8	128.214	31573.9	106.936	9.11584	0.999389	1637.21	12059.3
	JAL4RZ	21931	25767.7	114.594	28919.8	98.1797	8.55317	0.998548	688.569	8798.04
	SLPRZ	18638	24407.8	166.083	28516.4	108.957	8.36498	0.998637	733.616	7517.42
	SIN2RZ	15279	19665.5	141.248	22808	95.0604	7.77419	0.995216	209.022	5881.37
Ruderal plants endosphere	GTO1EC	19376	23176.6	113.867	25852	98.8842	9.19895	0.999155	1182.89	12255.8
	GTO3EC	16051	20127	135.755	22836.5	88.5212	7.23543	0.995526	223.536	4484.28
	JAL2EC	28226	33300.3	134.182	37350.5	110.562	8.23229	0.997074	341.778	9440.02
	JAL3EC	19734	24443.2	139.234	27873.4	101.298	8.04839	0.997332	374.764	7148.4
	JAL5EC	20682	24785.7	123.81	28289	99.0373	8.08117	0.997105	345.418	7152.49
	NAY2EC	20698	24374.1	112.443	27382.2	96.1895	8.31317	0.99781	456.71	8057.3
	SIN1EC	36746	43465.1	151.077	49187.6	133.68	9.25958	0.999325	1481.21	16611.1
	SIN2EC	18651	23499.8	139.199	26499	103.529	9.04293	0.999112	1125.93	11696.1
	AGSEC	16785	21290.5	142.344	24415.8	96.0536	8.1968	0.998322	596.032	6359.68
	GTO2EC	11843	16532.7	165.997	19185.3	88.6607	7.05675	0.979971	49.9267	4196.17
	SLPEC	16459	22534.8	183.544	26402.6	104.537	7.8691	0.996443	281.126	5848.4
	JAL1EC	13376	17537.8	150.876	19626.3	80.8209	7.70301	0.998215	560.231	3831.48
Unplantes soils	GTO1US	2947	7714	317.84	8854.35	62.7071	7.34389	0.998273	579.139	2102.41
	GTO3US	3171	7880.61	299.359	9101.84	63.3318	7.29296	0.997719	438.42	2129.07
	GTO2US	1656	6338.23	437.807	7292.08	50.3041	6.91336	0.997539	406.395	1668.6
	JAL1US	4604	11043.6	340.141	12818.8	77.1144	7.61806	0.99783	460.849	2979.07
	JAL2US	2888	6915.53	265.221	8001.21	58.1784	7.45646	0.998649	740.37	2309.17
	JAL3US	4056	8979.07	277.847	10430.7	70.2916	7.44873	0.997837	462.404	2369.17
	JAL4US	2834	7904.34	347.097	8823.69	61.4343	7.44311	0.998537	683.35	2321.99
	JAL5US	3073	8370.99	350.158	9127.48	62.8703	7.26997	0.996781	310.63	2148.19
	NAY2US	2653	6504.63	270.352	7296.96	57.0158	7.00977	0.996177	261.561	1657.28
	NAY3US	2966	8781.27	391.735	9980.16	64.0762	7.29235	0.997074	341.773	2268.84
	SIN2US	2647	5877.21	223.287	6626.7	53.4034	7.1808	0.997131	348.517	1797.05
	SLP1US	3560	10167.3	399.441	11918.8	68.9644	7.52322	0.998266	576.789	2801.34
	AGS1US	2834	8782.24	412.118	9925.45	65.7638	7.38269	0.998185	550.994	2403.16
	DGO1US	3315	9076.65	360.624	10685.9	68.1911	7.18589	0.99636	274.741	2233.7
	ZAC1US	1826	4453.53	222.69	4978.31	45.8369	6.28841	0.989798	98.0198	970.242
	SIN1US	1083	3095.52	217.644	3667.06	36.9293	6.60738	0.997372	380.579	1110.84
