# Supplementary material for: Testing the Two-Step Model of Plant Root Microbiome Acquisition Under Multiple Plant Species and Soil Sources
Source: Front Microbiol. 2020 Oct 9;11:542742. doi: 10.3389/fmicb.2020.542742 (PMC7581803; doi:10.3389/fmicb.2020.542742)
Supplement: Supplementary file 12 [file Table_11.XLSX]

## Sheet: soil_vs_tomato
#Negative values indicate overrepresented proteins in tomato
M5NR ID	baseMean	log2FoldChange	lfcSE	stat	pvalue	padj	Protein
011021e31644293a974b90d71e34ba23	23.3923	-3.38124	0.703437	-4.80673	1.53416e-06	0.000329163	sensory_box-GGDEF_family_protein
07b7177bc51466369bf07274cea5f9fb	9.37213	-5.17068	1.15763	-4.46662	7.94636e-06	0.000903204	possible_TonB-dependent_receptor
0b6eb094d44ecea7decebd61a41a7364	64.6614	-6.13839	1.15519	-5.31376	1.07388e-07	4.82427e-05	protein_kinase-_LuxR_family_transcriptional_regulator
0c975f05a3366084e66aa542879bc2bb	13.775	-5.8759	1.02497	-5.73277	9.88025e-09	9.32103e-06	dibenzothiophene_desulfurization_enzyme_A
0cf4d46fd8950309ce281b59040e02ab	17.7708	4.69213	0.933256	5.0277	4.96405e-07	0.000137738	periplasmic_substrate-binding_component_of_ABC-type_sugar_transport_system
149ec52098e0fbb21177946953eec892	19.8404	-5.16998	1.00531	-5.14266	2.70882e-07	9.12678e-05	tetratricopeptide_domain-containing_protein
1af51d5b135625a758e84e1d974aa387	20.195	-3.98903	0.78292	-5.09507	3.48606e-07	0.000106089	group_1_glycosyl_transferase_protein
1ec6628ec92112f5311d6b9dba86d0cb	50.8194	-4.85519	0.648856	-7.48269	7.28151e-14	6.86937e-10	TonB-dependent_receptor-like_protein
1fe96593acea46fe2f46ff64586d9dd7	9.23986	-5.18419	1.13637	-4.56205	5.06574e-06	0.000702797	Beta-glucosidase_Glycosyl_hydrolase_family_1
219c103a5e5ba542ee9a5281e7a1db3c	16.0923	-6.10307	1.00872	-6.05032	1.44556e-09	2.72748e-06	outer_membrane_autotransporter_barrel
23b55b82d621c55ebe0ff64f6f0963bf	31.628	-3.12622	0.68237	-4.58141	4.61846e-06	0.000684318	tetratricopeptide_TPR_4
23fe31cd43fc0033622f19d2d356df53	11.7031	-4.93725	0.964614	-5.11837	3.08194e-07	0.0001002	thioldisulfide_interchange_protein
240f4e0a709a8fae2e94b1b10d921bd8	18.0985	-6.35303	0.944902	-6.72348	1.77435e-11	5.57975e-08	Flp_pilus_assembly_protein_ATPase_CpaE
24965c4a1d96603c454203279d4672ff	74.4279	-2.87171	0.555899	-5.16588	2.3931e-07	8.36166e-05	ATPase_domain-containing_protein
27eb8741268a01f719191d63f3bac52c	9.07174	-5.21105	1.11066	-4.69186	2.70736e-06	0.000496249	Acyl_CoAacetate-3-ketoacid_CoA_transferase_beta_subunit-like_protein
2a42ffb9b3cec39c36e8ca98d1b1e35c	27.9294	-4.93617	0.873496	-5.65105	1.59474e-08	1.3677e-05	putative_transport_system_permease_protein
2b793ef4c4f4453cd6cb8e5aab43b3a9	13.0539	-5.39631	1.01911	-5.29511	1.18943e-07	4.87874e-05	cell_wall_hydrolase_SleB
2e6396b74cd926960333352ddf4db90d	13.2093	-4.4888	0.945752	-4.74628	2.07193e-06	0.000415884	CheY-like_response_regulator
330fc4ed40ec6426ed00972eb987cb5f	33.2295	-3.9706	0.663414	-5.98511	2.16247e-09	3.40012e-06	type_I_secretion_system_ATPase
35733a3bdf16c027979bca7e1b8c3e8c	14.8756	3.9163	0.752937	5.20136	1.97832e-07	7.46538e-05	NADPH_dehydrogenase
36ce5ca00ccc568734969aa57f49dfae	9.85303	3.69144	0.813607	4.53712	5.70269e-06	0.00076856	phosphoketolase
39c957ed84e1b26f75a07247b39e0316	87.8664	-2.15801	0.362333	-5.95587	2.58693e-09	3.48644e-06	putative_glycosyltransferase
3c10b3c58dbb36c6c9604a8eee7ed468	71.1413	-2.50018	0.468702	-5.33427	9.59315e-08	4.57461e-05	glycoside_hydrolase_family_3_domain-containing_protein
3d2daf2d5280670d34f0807b09b353de	9.97332	-5.268	1.14604	-4.59672	4.29197e-06	0.00067484	Bacteriophytochrome_light-regulated_signal_transduction_histidine_kinase_PhyB5
3d6100aa38dbdf2511e5ca86814db3fa	9.91569	-5.38824	1.07144	-5.02896	4.93146e-07	0.000137738	peptidase_M17_leucyl_aminopeptidase_domain_protein
3de8d3ad9b68d71013712904d8d9ff5d	24.3329	-3.26017	0.712626	-4.57487	4.76518e-06	0.000691611	peptidase_U61_LD-carboxypeptidase_A
3e308db0b679e853923a66cea4767cfa	27.2959	-4.12702	0.773967	-5.33229	9.69814e-08	4.57461e-05	peptidase_s1_and_s6_chymotrypsin-hap
47482e6a52c82ecc697bb14276718ed6	15.4278	-5.04028	0.961431	-5.24248	1.58429e-07	6.2276e-05	malic_protein_NAD-binding
4ac48befbcbd5a754403ba275945f468	42.0898	-2.62015	0.522736	-5.01238	5.37602e-07	0.000144907	dihydroxyacid_dehydratase
4b0f50b4529f8509c990c5937b250a4d	10.234	-5.00242	1.04793	-4.77363	1.80931e-06	0.000371066	carboxyl-terminal_processing_protease
50a09918f30a89ddf20f2dbd700d4877	12.7407	-5.15053	1.08882	-4.73037	2.24114e-06	0.000431488	two-component_signal_transduction_histidine_kinase
50ea078ec8b49d7ba450ead22f61a6aa	12.0765	-5.65442	1.05926	-5.33811	9.39199e-08	4.57461e-05	xyloglucanase
51e71b3640a83bcf3f115193775d1e38	16.4154	3.61045	0.781049	4.62256	3.79026e-06	0.000606057	lysine_23-aminomutase_YodO_family_protein
5623a5636e5a72f0120fff237d61d1b3	20.6593	-5.95013	1.22975	-4.83849	1.30829e-06	0.000301034	Polynucleotide_5-hydroxyl-kinase
5a1974ef394c8a038b4c7f1d6c8bbc90	66.9942	-2.26601	0.472589	-4.79488	1.62773e-06	0.000341245	cell_division_protein_FtsK-SpoIIIE
5c83fa2790b56b633ef4cc1bd34daba0	9.457	-5.22849	1.13107	-4.62259	3.78973e-06	0.000606057	fructokinase
5e9dc02722528862d88bf6f023e69ba0	66.5977	-1.97543	0.396972	-4.97625	6.48296e-07	0.000165298	LacI_family_transcription_regulator
6001d7b418f5891120415209c2ca439a	11.4108	-5.59186	1.05448	-5.30295	1.13948e-07	4.87874e-05	putative_UvrD-Rep_helicase
63b70a532e683d0f16e4a92a93723722	33.3994	-2.63336	0.591647	-4.45089	8.55157e-06	0.000960423	3-ketosteroid-delta-1-dehydrogenase
66b9d73c4b38206609d26fec5997fa05	18.2524	-3.8612	0.86034	-4.488	7.18966e-06	0.000845589	lipolytic_enzyme
6ada4e964b47344a409541a9606e611d	13.1612	-4.42287	0.968855	-4.56505	4.9938e-06	0.000702797	pyridoxal-dependent_decarboxylase_exosortase_system_type_1_associated
6d5ed30b4dce30acfa7c4d154bc1e116	8.10169	5.18789	1.14906	4.51491	6.33429e-06	0.000796769	Protein_of_unknown_function_DUF2344
6f8f1d2a35000bb2463e7fa4c02094ba	15.8384	-4.63709	0.937556	-4.94593	7.57817e-07	0.000188138	KUP_system_potassium_uptake_protein
7021f7b50bbecbc0714ffc4b3390d88f	20.6124	-3.73975	0.826021	-4.52743	5.97049e-06	0.000793318	glutamate-ammonia-ligase_adenylyltransferase
72c7631bc024107e298707ae75fa6075	10.0013	6.40678	1.23676	5.18028	2.21554e-07	8.039e-05	glucose-1-dehydrogenase
73028f304fbb69244244a17096dd26e9	1010.8	-1.32093	0.288005	-4.58649	4.50765e-06	0.000684318	conserved_hypothetical_protein
74390338865007a8af83255268a77cd0	45.0011	5.31693	1.12682	4.71852	2.37571e-06	0.000448248	sigma-54_dependent_transcriptional_regulator
76306734a10e3a682e3723f0a5c9b5d6	32.9307	-3.16404	0.624573	-5.06593	4.06422e-07	0.000119818	permease_YjgP-YjgQ_family_protein
780701075ed0630e7f444da9929d4a90	23.6141	-4.21733	0.860427	-4.90143	9.51407e-07	0.000227653	ABC-type_transport_system_permease_component
7a0ee8a85ccd17c066b07ed414459dbf	24.5316	-5.90251	0.860727	-6.85758	7.00351e-12	3.30356e-08	thermolysin
81488b0ffa81d0ba9b6667d606a6b02b	8.26964	-5.06832	1.12742	-4.49549	6.94111e-06	0.000845589	type_I_secretion_target_GGXGXDXXX_repeat_protein_domain_protein
81d9a5191eee1cee4a07ec377621f797	11.1141	4.28801	0.888191	4.8278	1.3805e-06	0.000310086	prkA_protein
8caed8609364d403afdb55e25b3c4da8	21.9481	-6.48848	1.01425	-6.39732	1.58124e-10	3.72936e-07	diguanylate_cyclase_with_beta_propeller_sensor
8d5af518b06742ed217e73a069460388	8.62886	-5.16003	1.10119	-4.68586	2.78792e-06	0.000496249	cellulase_putative_cel5F
a12ff166d185ff720a6b14c60494ba83	60.3913	3.07524	0.534626	5.75213	8.81278e-09	9.32103e-06	carbon-monoxide_dehydrogenase_large_subunit
a73882f922004c3e4c04cbef0657fb4f	14.8071	3.47398	0.77745	4.46843	7.87969e-06	0.000903204	Phosphoketolase
a93cab2553586ee2468d2a8491f2b612	9.67716	-5.30505	1.1037	-4.8066	1.53521e-06	0.000329163	putative_beta-lactamase_class_C
ad5a0dbf265b863c2b25097e43f28eb8	11.8242	-4.65322	1.01941	-4.56461	5.00416e-06	0.000702797	putative_GTP-binding_protein
ada6a84d468e7eb007bd97db0b9a5a9a	26.1282	3.34992	0.722045	4.63948	3.49286e-06	0.000588423	aldehyde_oxidase-xanthine_dehydrogenase_protein
ade15c584933876ab3ed2233c96082fb	11.0192	-5.30978	1.1833	-4.48725	7.21494e-06	0.000845589	probable_integrase-recombinase
ae3ae054ab3695b786a54ba48f62fa58	34.5945	4.59934	0.970286	4.74019	2.13516e-06	0.000419647	serine-threonine-protein_kinase
afcc415f6ca3b7fe07c2270decced501	8.41246	-5.13022	1.10201	-4.65533	3.23463e-06	0.000554827	putative_bacteriophage_N4_adsorption_protein_B
b2baa0f576b02706b2d0d8fe0347c473	22.6811	3.76588	0.803513	4.68678	2.77543e-06	0.000496249	carbamoyl-phosphate_synthase_L_chain_ATP-_binding_protein
b7dcfe09c28163338b2a344b8fadeba8	9.2992	-5.19688	1.13396	-4.58294	4.58477e-06	0.000684318	aromatic_hydrocarbon_degradation_membrane_protein
bac6f55a995d49835e562417db3e2b40	19.4089	3.74493	0.732565	5.11208	3.18636e-07	0.0001002	thiamine_pyrophosphate_protein_domain-containing_protein_TPP-binding_protein
c5365a221b92cdd07d706836812b617d	618.873	-1.42831	0.313986	-4.54897	5.39101e-06	0.000737084	glycosyl_transferase_group_1
c7f976071b4ab8a084dc23ae309a5081	10.6914	-4.94665	1.07998	-4.58033	4.64239e-06	0.000684318	tripeptidyl-peptidase_II
caac091ca5bf9b52cebaefc623869aa9	57.9726	-1.90566	0.42481	-4.48591	7.2602e-06	0.000845589	pseudouridine_synthase
cb1ba9851c12926694f4e3d57fd3c840	223.745	-2.01471	0.351101	-5.73825	9.56601e-09	9.32103e-06	diguanylate_cyclase-phosphodiesterase
cb4604d50a11194e069151f15456d11c	15.3429	-4.67054	0.953445	-4.89859	9.65247e-07	0.000227653	Zn-dependent_protease_with_chaperone_function
cbf6fed0b0c21e6f1121026f37b4a909	14.791	4.11492	0.758239	5.42695	5.73262e-08	3.3801e-05	putative_ECF_subfamily_RNA_polymerase_sigma-24_subunit
d0f6119c57c26ffa2229002c7f95a7cd	40.3411	-2.92931	0.652708	-4.48793	7.19184e-06	0.000845589	peptidase_M56_BlaR1
d8f7215fcb948a7c4ede41f65213ab01	82.7455	-2.38374	0.429305	-5.55255	2.81527e-08	2.17475e-05	tryptophan_halogenase
ddc7a13c7778725a68e0bb129dbb36f1	25.6962	-3.52256	0.761855	-4.62366	3.7703e-06	0.000606057	two-component_system_sensor_protein
e0acca16ec3ac7099bb8591dc3502fe0	27.4134	-4.56051	0.826927	-5.51501	3.48759e-08	2.35014e-05	putative_binding_protein_component_of_ABC_transporter
e3a67efef6c6b03e9c673b18cc397eb3	26.166	-3.78435	0.838012	-4.51587	6.30576e-06	0.000796769	peptidase_domain_protein
ea4bc93061a0d54df6b32c46169cd0f0	9.76985	-4.66551	1.03196	-4.52101	6.15448e-06	0.000796769	GumN_family_protein
edd7ded7c65545e383879b354f603de3	26.5245	2.41405	0.535192	4.51062	6.4637e-06	0.000802349	putative_alpha-isopropylmalate-homocitrate_synthase_family_transferase
ee85a27ae96b53ec8c50af9384cbd998	20.6403	-4.1532	0.88943	-4.66951	3.01924e-06	0.000527472	TonB-dependent_receptor_domain_protein
ef578fb630e84cd92fc04c755beb046f	124.015	-2.44291	0.447354	-5.46079	4.74019e-08	2.98127e-05	putative_transmembrane_protein
f1195a7e5afabf68572764579a4ea7cd	11.4608	-5.64963	1.01949	-5.54162	2.9968e-08	2.17475e-05	Protein_of_unknown_function_DUF2134_membrane
f4558046ac617c562ee1541ed8431767	55.3174	-2.54232	0.562923	-4.51628	6.29346e-06	0.000796769	TonB-dependent_siderophore_receptor
f7fe9f7568b49b3b8c1872ad27ffa7ed	9.88725	6.44556	1.20758	5.33759	9.419e-08	4.57461e-05	Putative_acyl-CoA_dehydrogenase
f8e574450b0ded156883ee9caaf2500a	10.285	-5.41221	1.08468	-4.98967	6.04819e-07	0.000158496	putative_exoprotein

## Sheet: soil_vs_ruderal_plants
#stat column negative values indicate overrepresented proteins in ruderal plants rhizosphere
M5NR ID	baseMean	log2FoldChange	lfcSE	stat	pvalue	padj	Protein
ddc7a13c7778725a68e0bb129dbb36f1	30.39	-3.99008	0.692135	-5.76489	8.17124e-09	2.19153e-05	two-component_system_sensor_protein
ee85a27ae96b53ec8c50af9384cbd998	18.5678	-4.17644	0.778587	-5.36413	8.13407e-08	0.000109078	TonB-dependent_receptor_domain_protein

## Sheet: tomato_vs_ruderal_plants
#stat column negative values indicate overrepresented proteins in tomato rhizosphere, positive values in ruderal plants rhizosphere
M5NR ID	baseMean	log2FoldChange	lfcSE	stat	pvalue	padj	Protein
0c975f05a3366084e66aa542879bc2bb	17.1425	-4.97405	0.961191	-5.17488	2.28057e-07	0.0004019	dibenzothiophene_desulfurization_enzyme_A
0cf4d46fd8950309ce281b59040e02ab	19.5656	4.57421	0.912004	5.01556	5.28796e-07	0.000456705	periplasmic_substrate-binding_component_of_ABC-type_sugar_transport_system
11a5852647d7643c6ef5a8b67f0960c9	10.779	5.37484	1.10019	4.88536	1.03238e-06	0.000572672	dihydroxyacetone_kinase
13225c3a164707c9c6f9a8a20d6593f1	17.6172	-5.32638	1.09276	-4.87426	1.09215e-06	0.000572672	ISRSO17-transposase_protein
1ae28e018029b4292149aacef870e9bd	33.183	2.64077	0.542281	4.86974	1.11743e-06	0.000572672	MFS_permease
1d45ef7bf8e0a1043a94ce04ab9963c6	10.8042	6.13225	1.27389	4.8138	1.4809e-06	0.000690951	putative_MFS_transporter
219c103a5e5ba542ee9a5281e7a1db3c	19.8811	-5.38684	0.943587	-5.70889	1.13712e-08	0.000123344	outer_membrane_autotransporter_barrel
25182fae3b2d1f7af9511682f270c3eb	27.7759	6.88021	1.35233	5.08767	3.62494e-07	0.000444448	cytochrome_c_oxidase_subunit_I_Heme-copper-type_cytochrome-quinol_oxidase
29775733fd91f1fa69f4c2260bfceffd	22.7635	4.28707	0.857467	4.99969	5.74223e-07	0.000456705	ABC_transport_system_substrate-binding_protein
36ce5ca00ccc568734969aa57f49dfae	19.4309	4.36285	0.884344	4.93343	8.07978e-07	0.000515537	phosphoketolase
3c10b3c58dbb36c6c9604a8eee7ed468	88.1264	-2.45513	0.461192	-5.32346	1.01812e-07	0.00036812	glycoside_hydrolase_family_3_domain-containing_protein
3d6100aa38dbdf2511e5ca86814db3fa	12.3906	-4.77014	0.981088	-4.86209	1.1615e-06	0.000572672	peptidase_M17_leucyl_aminopeptidase_domain_protein
3de8d3ad9b68d71013712904d8d9ff5d	29.7811	-3.31807	0.654983	-5.06589	4.06488e-07	0.000444448	peptidase_U61_LD-carboxypeptidase_A
417233b7f49670d580470ecbd3985bde	41.3612	3.23174	0.627424	5.15081	2.59362e-07	0.0004019	sugar_ABC_transporter
437114697a878e23a6873aa98de17924	16.5582	4.01235	0.809327	4.95763	7.13573e-07	0.000483758	substrate-binding_protein
439631db66a8252ab72d4c88792a0a2c	119.884	-3.33763	0.670191	-4.98012	6.35446e-07	0.000459512	putative_serine-threonine_protein_kinase
4b0f50b4529f8509c990c5937b250a4d	12.6975	-5.40911	1.04291	-5.18656	2.14218e-07	0.0004019	carboxyl-terminal_processing_protease
5ae5f5da08f8a89721d3e6a98eef72f8	11.2179	-5.52603	1.17233	-4.71371	2.43252e-06	0.000977242	translation_associated_GTPase
6a5fbee155da75732b1cc089e3597f2e	24.1127	-4.06302	0.859928	-4.72483	2.30306e-06	0.000960821	D-xylose-binding_periplasmic_ABC_transporter_protein
6f8f1d2a35000bb2463e7fa4c02094ba	19.0385	-4.70423	0.85525	-5.50041	3.78904e-08	0.000205499	KUP_system_potassium_uptake_protein
7a0ee8a85ccd17c066b07ed414459dbf	32.5943	-3.69816	0.737996	-5.01109	5.41235e-07	0.000456705	thermolysin
a8ff8bbede5867d50b910cbdcc19355f	22.9188	2.87983	0.604799	4.76162	1.92041e-06	0.000833226	benzoylformate_decarboxylase
a93cab2553586ee2468d2a8491f2b612	11.7902	-5.74663	1.0989	-5.22945	1.70014e-07	0.0004019	putative_beta-lactamase_class_C
ade15c584933876ab3ed2233c96082fb	13.4938	-5.74237	1.17718	-4.87806	1.07134e-06	0.000572672	probable_integrase-recombinase
afcc415f6ca3b7fe07c2270decced501	10.2636	-5.57065	1.09997	-5.06437	4.09743e-07	0.000444448	putative_bacteriophage_N4_adsorption_protein_B
c06c84e69a753cec62d8ef29cdd6f920	14.115	4.09635	0.852086	4.80743	1.52879e-06	0.000690951	Osmosensitive_K_channel_His_kinase_sensor
d81f4f6977d8a6c63fc8aa66c82d9937	11.0882	-5.61327	1.12386	-4.99464	5.89459e-07	0.000456705	putative_initiation_factor_eIF-2B_alpha_subunit-like_protein
