# Supplementary material for: Testing the Two-Step Model of Plant Root Microbiome Acquisition Under Multiple Plant Species and Soil Sources
Source: Front Microbiol. 2020 Oct 9;11:542742. doi: 10.3389/fmicb.2020.542742 (PMC7581803; doi:10.3389/fmicb.2020.542742)
Supplement: Supplementary file 14 [file Table_13.XLSX]

## Sheet: Intersection soil-ruderal-tomato
Shared set	total	Annotation
ruderals soil tomato	137	2-oxo_acid_dehydrogenase_E1_component_alpha-beta_subunit
		2-oxoglutarate_ferredoxin_oxidoreductase_subunit_beta
		3-hydroxybutyryl-CoA_dehydrogenase
		ABC_transporter_ATP-binding_protein
		ABC_transporter_permease_protein
		ABC_transporter_related_protein
		ABC_transporter-like_protein
		acetolactate_synthase_large_subunit_biosynthetic_type
		acetyl-CoA_acetyltransferase
		acetyl-CoA_carboxylase_biotin_carboxylase
		acyl-CoA_dehydrogenase
		acyl-CoA_dehydrogenase_domain_protein
		acyl-CoA_dehydrogenase_domain-containing_protein
		alanyl-tRNA_synthetase
		alcohol_dehydrogenase
		Alcohol_dehydrogenase_GroES_domain_protein
		aldehyde_dehydrogenase
		Alphaalpha-trehalose-phosphate_synthase_UDP-_forming
		amidohydrolase
		amidophosphoribosyltransferase
		ammonium_transporter
		AMP-dependent_synthetase_and_ligase
		argininosuccinate_lyase
		argininosuccinate_synthase
		aspartate_kinase
		aspartyl-tRNA_synthetase
		ATP_synthase_F1_alpha_subunit
		ATP-dependent_Lon_protease
		ATP-dependent_metalloprotease_FtsH
		ATP-dependent_protease_La
		beta-glucosidase
		beta-lactamase_domain_protein
		bifunctional_homocysteine_S-methyltransferase-510-methylenetetrahydrofolate_reductase_protein
		bifunctional_P-450NADPH-P450_reductase
		carbamoyl-phosphate_synthase_large_subunit
		carboxyl_transferase
		cell_division_protein_FtsZ
		cell_shape_determining_protein_MreB-Mrl_family
		chaperonin_GroEL
		CheA_signal_transduction_histidine_kinase
		choline_dehydrogenase
		chromosome_segregation_protein_SMC
		CoA-binding_domain_protein
		cobyrinic_acid_ac-diamide_synthase
		crotonyl-CoA_reductase
		CTP_synthase
		cytochrome-c_oxidase
		DEAD-H_associated_domain_protein
		diguanylate_cyclase-phosphodiesterase
		dihydrolipoamide_dehydrogenase
		dihydroxy-acid_dehydratase
		DNA_gyrase_B_subunit
		DNA_gyrase_subunit_A
		DNA_gyrase_subunit_B
		DNA_polymerase_III_alpha_subunit
		DNA_polymerase_III_subunit_alpha
		DNA_repair_protein_RadA
		DNA-directed_RNA_polymerase_alpha_subunit
		DNA-directed_RNA_polymerase_beta_subunit
		DNA-directed_RNA_polymerase_subunit_beta
		DNA-directed_RNA_polymerase_subunit_beta-prime
		dTDP-4-dehydrorhamnose_reductase
		EmrB-QacA_subfamily_drug_resistance_transporter
		excinuclease_ABC_A_subunit
		excinuclease_ABC_subunit_A
		excinuclease_ABC_subunit_C
		FAD_dependent_oxidoreductase
		flagellar_biosynthesis_protein_FlhA
		fumarate_lyase
		GAF_sensor_hybrid_histidine_kinase
		glucosamine-fructose-6-phosphate_aminotransferase_isomerizing
		glucose-methanol-choline_oxidoreductase
		Glutamate_synthase_ferredoxin
		glutamine_synthetase_catalytic_region
		glutamine_synthetase_type_I
		glycine_cleavage_system_T_protein_aminomethyltransferase
		glycosyl_transferase_group_1
		GTP-binding_protein_LepA
		GTP-binding_protein_TypA
		GTP-binding_proten_HflX
		helicase_domain_protein
		histidine_ammonia-lyase
		homocysteine_S-methyltransferase
		hypothetical_protein
		isoleucyl-tRNA_synthetase
		leucyl-tRNA_synthetase
		Lytic_transglycosylase_catalytic
		membrane-bound_proton-translocating_pyrophosphatase
		metal_dependent_phosphohydrolase
		methylmalonyl-CoA_mutase_large_subunit
		Mg2_transporter_protein_CorA_family_protein
		multidrug_resistance_protein
		myo-inositol-1-phosphate_synthase
		NAD-dependent_epimerase-dehydratase
		NADH_dehydrogenase_I_D_subunit
		NADH-quinone_oxidoreductase_chain_G
		NusA_antitermination_factor
		NusG_antitermination_factor
		peptidase_M16_domain_protein
		PfkB_domain_protein
		phenylalanyl-tRNA_synthetase_alpha_subunit
		phospho-N-acetylmuramoyl-pentapeptide-_transferase
		Phosphomannomutase
		PHP_domain_protein
		polyribonucleotide_nucleotidyltransferase
		pppGpp_synthetase_I_SpoT-RelA
		preprotein_translocase_SecA_subunit
		preprotein_translocase_SecY_subunit
		protein_of_unknown_function_DUF255
		protein-export_membrane_protein_SecD
		proton-translocating_NADH-quinone_oxidoreductase_chain_L
		putative_ABC_transporter_ATP-binding_protein
		pyridoxal-phosphate_dependent_TrpB-like_enzyme
		pyruvate_flavodoxin-ferredoxin_oxidoreductase_domain_protein
		radical_SAM_domain_protein
		ribonuclease_Rne-Rng_family
		ribonucleoside-diphosphate_reductase_adenosylcobalamin-dependent
		ribose-phosphate_pyrophosphokinase
		ribosomal_protein_S5
		RNA_polymerase_sigma_70_subunit_RpoD_subfamily
		RND_family_efflux_transporter
		rod_shape-determining_protein_MreB
		S-adenosylmethionine_synthetase
		signal_recognition_particle_protein
		threonine_dehydratase
		threonyl-tRNA_synthetase
		transcription_elongation_factor_NusA
		transcription-repair_coupling_factor
		transcriptional_regulator_protein-like_protein
		transketolase_central_region
		translation_elongation_factor_G
		translation_elongation_factor_Tu
		translation_initiation_factor_IF-2
		two-component_hybrid_sensor_and_regulator
		UvrD-REP_helicase
		valyl-tRNA_synthetase
		von_Willebrand_factor_type_A

## Sheet: Intersection ruderals-soil
Shared set	total	Annotation
ruderals soil	62	5-oxoprolinase_ATP-hydrolyzing
		ABC_transporter_binding_protein
		ABC_transporter_peptide-binding_protein
		agmatinase
		aldehyde_oxidase-xanthine_dehydrogenase_protein
		amino_acid_adenylation_domain-containing_protein
		aminoacyl-tRNA_synthetase_class_Ia
		anti-sigma-factor_antagonist
		aspartate-semialdehyde_dehydrogenase
		ATP-binding_protein
		ATP-dependent_DNA_helicase_RecQ_family
		branched-chain_alpha-keto_acid_dehydrogenase_E1_component
		carbon-monoxide_dehydrogenase_large_subunit
		catalase-peroxidase_HPI
		Cobyrinic_acid_ac-diamide_synthase
		Cyclohexanone_monooxygenase
		Cytochrome_b-b6_domain_protein
		DNA_gyrase_a_subunit
		endopeptidase_LA
		FeS_assembly_protein_SufB
		flavin-containing_monooxygenase
		formate_dehydrogenase_subunit_alpha
		glutamate-1-semialdehyde_21-aminomutase
		Glycine_C-acetyltransferase
		Glycine_dehydrogenase_decarboxylating
		glycosyl_hydrolase_92
		group_1_glycosyl_transferase
		guanosine_pentaphosphate_synthetase_I-polyribonucleotide_nucleotidyltransferase
		HAD-superfamily_hydrolase_subfamily_IA_variant_2_HAD-like
		homospermidine_synthase
		HpcH-HpaI_aldolase
		metapyrocatechase
		monooxygenase_FAD-binding_protein
		Myo-inositol-1-phosphate_synthase
		NADH-quinone_oxidoreductase_B_subunit
		NADH-quinone_oxidoreductase_chain_I
		NADPH_dehydrogenase
		oligopeptide_ABC_transporter_periplasmic_oligopeptide-binding_protein
		peptidyl-dipeptidase_Dcp
		phenylalanyl-tRNA_synthetase_subunit_alpha
		preprotein_translocase_subunit_SecA
		Protein_of_unknown_function_DUF1998
		putative_aldehyde_dehydrogenase_protein
		putative_FAD-binding_dehydrogenase
		putative_monooxygenase
		putative_oxalyl-CoA_decarboxylase
		putative_RND_efflux_system_multidrug_resistance_protein
		putative_transcriptional_regulator_AsnC_family
		putative_transcriptional_regulator_GntR_family
		recA_protein
		ribosomal_protein_L14
		signal_transduction_histidine_kinase_with_CheB_and_CheR_activity
		succinate_dehydrogenase_and_fumarate_reductase_iron-sulfur_protein
		succinate_dehydrogenase_or_fumarate_reductase_flavoprotein_subunit
		sulfate_adenylyltransferase_small_subunit
		tetracycline_resistance_protein
		thiamine_pyrophosphate_protein_TPP_binding_domain_protein
		thymidylate_synthase_complementing_protein_ThyX
		translation_elongation_factor_2_EF-2-EF-G
		type_III_restriction_protein_res_subunit
		UBA-THIF-type_NAD-FAD_binding_protein
		UspA_domain_protein

## Sheet: Intersection tomato-soil
Shared set	total	Annotation
soil tomato	133	14-alpha-glucan_branching_enzyme
		2-isopropylmalate_synthase
		3-oxoacyl-acyl-carrier-protein_reductase
		30S_ribosomal_protein_S11
		30S_ribosomal_protein_S3P
		34-dihydroxy-2-butanone_4-phosphate_synthase
		4-hydroxy-3-methylbut-2-enyl_diphosphate_reductase
		6-phosphofructokinase
		60_kDa_chaperonin
		ABC-2_type_transporter
		acetolactate_synthase_small_subunit
		aconitate_hydratase_1
		AcrB-AcrD-AcrF_family_efflux_transporter_inner_membrane_protein
		acriflavin_resistance_protein
		adenylosuccinate_synthetase
		Alcohol_dehydrogenase_zinc-binding_domain_protein
		aldehyde_oxidase_and_xanthine_dehydrogenase_molybdopterin_binding
		alkyl_hydroperoxide_reductase-_Thiol_specific_antioxidant-_Mal_allergen
		Alphaalpha-trehalose-phosphate_synthase_UDP-forming
		aminotransferase_class_I_and_II
		aminotransferase_class-III
		anthranilate_synthase_component_I
		arginine_decarboxylase
		aspartate_ammonia-lyase
		ATP_phosphoribosyltransferase
		ATP-dependent_Clp_protease_ATP-binding_subunit_ClpC
		ATP-dependent_DNA_helicase
		beta-ketoacyl_synthase
		cell_cycle_protein
		chaperone_protein_DnaK
		chromosomal_replication_initiator_protein_DnaA
		chromosome_segregation_protein
		CoB--CoM_heterodisulfide_reductase
		cysteine_synthase
		cytochrome_bd_ubiquinol_oxidase_subunit_I
		cytochrome_c_oxidase_subunit_I
		D-lactate_dehydrogenase_cytochrome
		DEAD-DEAH_box_helicase_domain_protein
		DEAD-DEAH_box_helicase_domain-containing_protein
		diaminopimelate_decarboxylase
		dihydroorotase_multifunctional_complex_type
		Dihydroxy-acid_dehydratase
		DNA_gyrase_A_subunit
		DNA_mismatch_repair_protein_MutS
		DNA_polymerase_I
		DNA_polymerase_iii_alpha_subunit
		DNA-directed_RNA_polymerase_subunit_alpha
		Electron_transfer_flavoprotein_alpha_subunit
		electron-transferring-flavoprotein_dehydrogenase
		excinuclease_abc_a_subunit
		exodeoxyribonuclease_III_Xth
		FAD-dependent_pyridine_nucleotide-disulphide_oxidoreductase
		fructose-16-bisphosphate_aldolase
		glyceraldehyde-3-phosphate_dehydrogenase_type_I
		glycine_cleavage_T_protein_aminomethyl_transferase
		glycosyl_hydrolase_BNR_repeat-containing_protein
		glycosyl_transferase_family_2
		glycyl-tRNA_synthetase
		GMP_synthase
		GTP-binding_protein_EngA
		helicase_c2
		histidyl-tRNA_synthetase
		homogentisate_12-dioxygenase
		Homoserine_dehydrogenase
		LAO-AO_transport_system_ATPase
		LuxR_family_transcriptional_regulator_fused_with_ATPase_domain
		LVIVD_repeat-containing_protein
		MATE_efflux_family_protein
		MatE_family_protein
		methionine_aminopeptidase_type_I
		MotA-TolQ-ExbB_proton_channel
		NADH-quinone_oxidoreductase_chain_F
		NHL_repeat-containing_protein
		Nitrilase-cyanide_hydratase_and_apolipoprotein_N-acyltransferase
		nucleotide_sugar_dehydrogenase
		outer_membrane_protein_assembly_complex_YaeT_protein
		oxidoreductase_domain_protein
		peptidase_M16_domain-containing_protein
		peptidase_M24
		peptidase_S41
		peptidase_U62_modulator_of_DNA_gyrase
		peptide_chain_release_factor_2
		PhoH_family_protein
		phospho-2-dehydro-3-deoxyheptonate_aldolase
		PilT_protein-like
		polysulphide_reductase_NrfD
		preprotein_translocase_secY_subunit
		protein_kinase
		protein_of_unknown_function_DUF323
		protoheme_IX_farnesyltransferase
		putative_ABC_transporter_ATP-binding-permease_protein
		putative_acyl-CoA_carboxylase_beta_subunit
		putative_asparaginase
		putative_dehydrogenase
		putative_glutamate_synthase_small_subunit
		putative_iron-sulfur_cluster_assembly_protein_SufB
		putative_NtrC_family_two-component_response_regulator
		putative_RNA_polymerase_sigma-24_subunit_ECF_subfamily
		putative_sodium-solute_symporter
		pyruvate_dehydrogenase_E1_component_beta_subunit
		pyruvate_dehydrogenase_subunit_E1
		pyruvate_phosphate_dikinase
		radical_SAM_domain-containing_protein
		replicative_DNA_helicase
		response_regulator_receiver_modulated_CheB_methylesterase
		ribonucleotide-diphosphate_reductase_subunit_alpha
		ribosomal_protein_L13
		ribosomal_protein_L2
		ribosomal_protein_L6
		ribosomal_protein_S7
		Rieske_2Fe-2S_region
		RNA_polymerase_sigma_factor
		RpiR_family_transcriptional_regulator
		sensor_histidine_kinase-response_regulator
		sensor_protein
		seryl-tRNA_synthetase
		short-chain_dehydrogenase-reductase_SDR
		small_GTP-binding_protein
		succinyl-diaminopimelate_desuccinylase
		Trans-hexaprenyltranstransferase
		transketolase
		Transketolase_central_region
		translation_elongation_factor_P
		transmembrane_domain-containing_protein
		twitching_motility_protein
		two_component_transcriptional_regulator_LuxR_family
		two-component_system_response_regulator_receiver
		two-component_system_sensor_kinase
		type_II_secretion_system_protein_E
		type_IV_pilus_assembly_protein_PilC
		urocanate_hydratase
		V-type_H-translocating_pyrophosphatase
		VWA_containing_CoxE_family_protein

## Sheet: Intersection ruderals-tomato
Shared set	total	Annotation
ruderals tomato	154	2-nitropropane_dioxygenase_NPD
		2-oxoglutarate_dehydrogenase_E1_component
		2OG-FeII_oxygenase
		3-isopropylmalate_dehydrogenase
		30S_ribosomal_protein_S1
		30S_ribosomal_protein_S13
		50S_ribosomal_protein_L13
		ABC_transporter_permease
		ABC_transporter_related
		ABC_transporter-related_protein
		AcrB-AcrD-AcrF_family_protein
		alcohol_dehydrogenase_GroES_domain-containing_protein
		aldo-keto_reductase
		alpha-beta_fold_family_hydrolase-like_protein
		alpha-beta_hydrolase_fold
		alpha-beta_hydrolase_fold_protein
		amidohydrolase_2
		amine_oxidase
		aminoglycoside_phosphotransferase
		aminopeptidase_N
		aspartyl-glutamyl-tRNA_amidotransferase_subunit_B
		ASPIC-UnbV_domain_protein
		ATP_synthase_F1_subunit_alpha
		ATP-dependent_chaperone_ClpB
		ATP-dependent_DNA_helicase_RecG
		ATP-dependent_DNA_ligase
		ATP-dependent_helicase_HrpA
		B12-dependent_methionine_synthase
		band_7_protein
		bifunctional_aldehyde_dehydrogenase-enoyl-CoA_hydratase
		binding-protein-dependent_transport_systems_inner_membrane_component
		BNR_repeat-containing_glycosyl_hydrolase
		carbamoyl_phosphate_synthase_large_subunit
		catalase
		cation_efflux_system_protein
		cell_division_protein_FtsA
		chorismate_synthase
		conserved_hypothetical_protein
		CTP_synthetase
		cyclohexanone_monooxygenase
		cysteine_desulfurase_SufS_subfamily
		cytochrome_c_assembly_protein
		Cytochrome-c_oxidase
		dead-h_associated_domain_protein
		delta-1-pyrroline-5-carboxylate_dehydrogenase
		deoxyxylulose-5-phosphate_synthase
		dihydropyrimidinase
		DMSO_reductase_chain_A
		DNA_polymerase_III_beta_subunit
		DNA_primase
		DNA_topoisomerase_I
		DNA_topoisomerase_III
		DNA_topoisomerase_IV_subunit_A
		DNA_topoisomerase_IV_subunit_B
		DSH_domain-containing_protein
		enoyl-CoA_hydratase
		enoyl-CoA_hydratase-isomerase
		excinuclease_ABC_B_subunit
		F0F1_ATP_synthase_subunit_beta
		ferrous_iron_transport_protein_B
		fumarate_hydratase
		fumarylacetoacetate_FAA_hydrolase
		galactonate_dehydratase
		gamma-glutamyltranspeptidase
		glutamate_decarboxylase
		glutamate_dehydrogenase_NAD
		glutamate_synthase_large_subunit
		glutamate_synthase_NADH_large_subunit
		glutamine_synthetase
		glutamyl-tRNA_reductase
		glutamyl-tRNAGln_amidotransferase_A_subunit
		glutamyl-tRNAGln_amidotransferase_B_subunit
		glyceraldehyde-3-phosphate_dehydrogenase
		glycerol-1-phosphate_dehydrogenase
		glycogen_debranching_enzyme
		glycoside_hydrolase_family_protein
		group_1_glycosyl_transferase_protein
		hydrolase
		hydroxypyruvate_reductase
		indolepyruvate_ferredoxin_oxidoreductase
		L-aspartate_oxidase
		L-carnitine_dehydratase-bile_acid-inducible_protein_F
		LexA_repressor
		lysyl-tRNA_synthetase
		methionine_synthase
		methionyl-tRNA_synthetase
		molybdopterin_oxidoreductase
		multi-sensor_hybrid_histidine_kinase
		N-acyl-D-amino-acid_deacylase
		nad-glutamate_dehydrogenase
		NADH_dehydrogenase_quinone
		nicotinate_phosphoribosyltransferase
		Nitrilase-cyanide_hydratase_and_apolipoprotein_N-_acyltransferase
		nitrite_and_sulphite_reductase_4Fe-4S_region
		oligoendopeptidase_pepF-M3_family
		Orn-DAP-Arg_decarboxylase_2
		oxaloacetate-decarboxylating_malate_dehydrogenase_NADP_phosphate_acetyltransferase
		oxidoreductase
		PAS-PAC_sensor_signal_transduction_histidine_kinase
		Peptidase_M1_membrane_alanine_aminopeptidase
		peptidase_M20
		peptidase_M42_family_protein
		peptide_chain_release_factor_1
		peptide_deformylase
		phenylacetate-CoA_oxygenase_subunit_PaaA
		phenylalanyl-tRNA_synthetase_subunit_beta
		phosphoenolpyruvate_carboxykinase
		phosphoenolpyruvate_carboxylase
		phosphoenolpyruvate-protein_phosphotransferase
		phosphoesterase_PA-phosphatase_related
		phospholipid-glycerol_acyltransferase
		phosphoribosylformylglycinamidine_synthase_II
		phosphoserine_aminotransferase
		PKD_domain_containing_protein
		polynucleotide_phosphorylase-polyadenylase
		polysaccharide_biosynthesis_protein_CapD
		Polysulphide_reductase_NrfD
		preprotein_translocase_subunit_SecY
		prolyl-tRNA_synthetase
		protease_II
		pseudouridine_synthase_RluA_family
		putative_PAS-PAC_sensor_protein
		radical_SAM_enzyme_Cfr_family
		respiratory-chain_NADH_dehydrogenase_domain_51_kDa_subunit
		ribonucleoside-diphosphate_reductase_class_II
		ribosomal_protein_S10
		ribosomal_protein_S2
		ribosomal_protein_S4
		RNA_binding_S1_domain_protein
		RNA_polymerase_sigma-24_subunit_ECF_subfamily
		sensory_histidine_kinase
		serine-threonine_protein_kinase
		sigma54_specific_transcriptional_regulator_Fis_family
		sodium-hydrogen_exchanger
		succinate_dehydrogenase_flavoprotein_subunit
		TonB-dependent_receptor
		TonB-dependent_receptor_plug
		TPR_repeat-containing_protein
		transcriptional_regulator_Crp-Fnr_family
		Transketolase_domain_protein
		transketolase_domain-containing_protein
		trigger_factor
		TrkA-N_domain-containing_protein
		tRNA_uridine_5-carboxymethylaminomethyl_modification_enzyme_GidA
		tryptophan_halogenase_protein
		twin-arginine_translocation_pathway_signal
		two_component_transcriptional_regulator_winged_helix_family
		UDP-galactopyranose_mutase
		UDP-glucose_4-epimerase
		UDP-N-acetylglucosamine1-_carboxyvinyltransferase
		UDP-N-acetylmuramoylalanyl-D-glutamate--2_6-diaminopimelate_ligase
		urease_subunit_alpha
		uroporphyrinogen_III_synthase_HEM4
		xanthine_dehydrogenase_molybdenum_binding_subunit_apoprotein

## Sheet: soil unique
Shared set	total	Annotation
soil	162	ribonuclease_G
		ribonuclease_H
		ribonuclease_II
		ribonuclease_PH
		ribonuclease_R
		ribonuclease_T2
		ribonucleotide_reductase
		ribose_ABC_transporter_periplasmic_binding_protein
		ribose-phosphate_diphosphokinase
		ribosomal_5S_rRNA_E-loop_binding_protein_Ctc-L25
		ribosomal_5S_rRNA_E-loop_binding_protein_Ctc-L25-TL5
		ribosomal_protein_L10
		ribosomal_protein_L11
		ribosomal_protein_L11_methyltransferase
		ribosomal_protein_L17
		ribosomal_protein_L20
		ribosomal_protein_L3
		ribosomal_protein_L31
		ribosomal_protein_L4-L1e
		ribosomal_protein_L9
		ribosomal_protein_S1
		ribosomal_protein_S12
		ribosomal_protein_S12_methylthiotransferase
		ribosomal_protein_S13
		ribosomal_protein_S16
		ribosomal_protein_S3
		ribosomal_protein_s3
		ribosomal_protein_S8
		ribosomal_protein_S9
		ribosomal_rna_small_subunit_methyltransferase_c_protein
		ribosomal-protein-alanine_acetyltransferase
		ribosome_recycling_factor
		ribulose-bisphosphate_carboxylase
		Rieske_2Fe-2S_domain-containing_protein
		ring-opening_amidohydrolase
		RNA_methyltransferase_TrmA_family
		RNA_modification_enzyme_MiaB_family
		RNA_modification_protein
		RNA_polymerase_ECF-type_sigma_factor
		RNA_polymerase_factor_sigma-54
		RNA_polymerase_primary_sigma_factor
		RNA_polymerase_sigma_32_subunit_RpoH
		RNA_polymerase_sigma_54_subunit_RpoN
		RNA_polymerase_sigma_70_subunit_RpoD
		RNA_polymerase_sigma_factor_for_flagellar_operon_FliA
		RNA_polymerase_sigma_factor_RpoD
		RNA_polymerase_sigma_factor_WhiG
		RNA_polymerase_sigma-32_factor
		RNA-metabolising_metallo-beta-lactamase
		RNase_PH
		RND_efflux_transporter
		roadblock-LC7_family_protein
		rod_shape-determining_protein
		ROK_family_protein
		Rrf2_family_transcriptional_regulator
		S-adenosyl-L-homocysteine_hydrolase
		S-adenosyl-methyltransferase_MraW
		S-adenosylmethionine--tRNA-ribosyltransferase-_isomerase
		saccharopine_dehydrogenase_family_protein
		SDR-family_protein
		sec-independent_protein_translocase_tatC_subunit
		SecE_subunit_of_protein_translocation_complex
		secreted_protein
		secreted_protein_containing_FG-GAP_repeats
		secreted_Zn-dependent_enzyme_from_deacylase-carboxypeptidase_superfamily_protein
		secretion_protein_HlyD
		selenocysteine-specific_translation_elongation_factor
		sensor_histidine_kinase
		sensory_box-response_regulator
		serine_hydroxymethyltransferase
		serine-threonine_kinase
		serine-threonine_protein_kinase_PpkA
		serine-threonine_protein_kinase_with_PASTA_sensors
		Shikimate_kinase
		short_chain_dehydrogenase
		short-chain_dehydrogenase-reductase_sdr
		Sigma_54_interacting_domain_protein
		sigma-54_dependent_DNA-binding_response_regulator
		signal_peptidase_I
		signal_peptidase_II
		signal_peptide
		signal_recognition_particle-docking_protein_FtsY
		signal_transduction_histidine_kinase
		signal_transduction_histidine_kinase_nitrogen_specific_NtrB
		signal_transduction_histidine_kinase-like_protein
		signal-transduction_protein
		single-stranded_DNA-specific_exonuclease
		SleB-like_protein
		SMC_domain-containing_protein
		SMP-30-gluconolaconase-LRE_domain-containing_protein
		SNF2-helicase_domain-containing_protein
		Snf2-Rad54_family_helicase
		sodium_ABC_transporter_ATP-binding_protein
		soluteNa_symporter
		spermidine-putrescine_ABC_transporter_ATPase_subunit
		SpoVR_family_protein
		SpoVR-family_protein
		squalene-associated_FAD-dependent_desaturase
		SsrA-binding_protein
		SSS_family_solute-sodium_Na_symporter
		SSS_sodium_solute_transporter_superfamily
		SSS_sodium_solute_transporter_superfamily_protein
		stage_II_sporulation_protein_E
		Starch_synthase
		Stearoyl-CoA_9-desaturase
		Sua5-YciO-YrdC-YwlC_family_protein
		substrate-binding_protein
		substrate-binding_transport_lipoprotein
		Succinate_dehydrogenase
		succinate_dehydrogenase_hydrophobic_anchor_subunit
		succinate_dehydrogenase_subunit_A
		succinate_dehydrogenase-fumarate_reductase_iron-sulfur_subunit
		succinate_semialdehyde_dehydrogenase
		Succinate--CoA_ligase_ADP-forming
		succinate-semialdehyde_dehydrogenase_NADP
		succinyl-CoA_synthetase_alpha_subunit
		succinyl-CoA_synthetase_beta_chain
		succinyl-CoA_synthetase_beta_subunit
		succinyl-CoA_synthetase_subunit_beta
		succinyldiaminopimelate_transaminase
		succinylglutamic_semialdehyde_dehydrogenase
		SufS_subfamily_cysteine_desulfurase
		sugar_ABC_transporter_ATP-binding_protein
		sugar_ABC_transporter_periplasmic_protein
		sugar_ABC_transporter_permease_protein
		sugar_Glycoside-Pentoside-Hexuronide_transporter
		sugar_kinase
		sugar_pentulose_and_hexulose_kinase
		sulfatase
		sulfate_adenylyltransferase_subunit_2
		sulfite_reductase_ferredoxin
		Sun_protein
		superfamily_I_DNA-RNA_helicase
		surface_antigen
		surface_antigen_D15
		Survival_protein_SurE
		TadE_family_protein
		TadE-like_protein
		tail_sheath_protein
		tartrate-fumarate_subfamily_Fe-S_type_hydro-lyase_beta_subunit
		TetR_family_transcriptional_regulator
		tetraacyldisaccharide_4-kinase
		Tetratricopeptide_domain_protein
		tetratricopeptide_domain-containing_protein
		tetratricopeptide_TPR_4
		thermolysin
		thiamin_pyrophosphokinase_catalytic_domain-containing_protein
		thiamine_biosynthesis_protein_ThiC
		thiamine_pyrophosphate_enzyme_domain_protein_TPP-binding
		thiamine_pyrophosphate_protein_domain_protein_TPP-binding
		thiamine_pyrophosphate_protein_domain-containing_protein_TPP-binding_protein
		thiamine-monophosphate_kinase
		thiazole_biosynthesis_family_protein
		thiol_oxidoreductase-like
		thioldisulfide_interchange_protein
		thioredoxin_reductase
		thiosulfate_sulfurtransferase
		threonine_3-dehydrogenase
		threonine_dehydrogenase_and_related_Zn-dependent_dehydrogenase
		threonine_synthase
		thymidylate_kinase
		thymidylate_synthase

## Sheet: ruderals unique
Shared set	total	Annotation
ruderals	143	TIM-barrel_protein_nifR3_family
		TldD_protein
		toluene_tolerance_family_protein
		TonB-dependent_heme-hemoglobin_receptor_family_protein
		tonb-dependent_receptor_plug
		TonB-dependent_receptor_subfamily_protein
		TonB-dependent_receptor-like_protein
		TPR_repeat-containing_serine-threonin_protein_kinase
		transaldolase
		transcription_antitermination_protein_nusG
		transcription_antitermination_protein_NusG
		transcription_elongation_factor_greA
		transcription_elongation_factor_nusA
		transcription_factor_WhiB
		transcription_termination_factor_NusA
		transcription_termination_factor_Rho
		transcription_termination_factor_rho
		transcriptional_regulator
		transcriptional_regulator_AraC_family_protein
		transcriptional_regulator_BadM-Rrf2_family
		transcriptional_regulator_GntR_family_with_aminotransferase_domain
		transcriptional_regulator_LuxR_family
		transcriptional_regulator_MucR_family
		transcriptional_regulator_PadR_family_protein
		transcriptional_regulator_TraR-DksA_family
		transcriptional_regulator_XRE_family
		transferase
		transketolase_protein
		translation_associated_GTPase
		translation_elongation_factor_G_FusA
		translation_elongation_factor_Ts_EF-Ts
		translation_initiation_factor_3
		translation_initiation_factor_IF-1
		translation_initiation_factor_IF-3
		translocation_protein_TolB
		transport_system_permease_protein
		transporter_hydrophobe-amphiphile_efflux-1_HAE1_family
		transporter_putative
		transposase
		transposase_IS116-IS110-IS902_family_protein
		transposase_IS3-IS911_family_protein
		transposase_IS4_family
		transposase_IS4_family_protein
		Triose-phosphate_isomerase
		TrkA-C_domain-containing_protein
		tRNA_adenine-n1--methyltransferase
		tRNA_guanine-N1--methyltransferase
		tRNA_modification_GTPase_TrmE
		tRNA_nucleotidyltransferase_CCA-adding_enzyme
		tRNA_pseudouridine_synthase_A
		tRNA_pseudouridine_synthase_B
		tRNA_synthetase_valyl-leucyl_anticodon-binding
		tRNA_uracil-5--methyltransferase_Gid
		tRNA-rRNA_methyltransferase
		tRNA-rRNA_methyltransferase_SpoU
		tRNAIle-lysidine_synthetase
		tryptophan_halogenase
		tryptophan_synthase_subunit_alpha
		twin-arginine_translocation_protein_TatB_subunit
		two_component_LuxR_family_transcriptional_regulator
		two_component_regulator_propeller_domain_protein
		two_component_sigma54_specific_Fis_family_transcriptional_regulator
		two_component_sigma54-specific_Fis_family_transcriptional_regulator
		two_component_transcriptional_regulator
		two-component_system_regulatory_protein_response_regulator_required_for_AvrXa21_activity_R2_raxR2
		two-component_system_response_regulator
		two-component_system_response_regulator_LytT
		two-component_system_sensor_kinase_CheA
		two-component_system_sensor_sporulation_kinase_A
		type_12_methyltransferase
		type_4_fimbrial_biogenesis_protein_PilQ
		Type_I_modular_polyketide_synthase
		type_I_secretion_system_ATPase
		type_I_secretion_target_GGXGXDXXX_repeat_protein_domain_protein
		type_II_and_III_secretion_system_protein
		type_ii_DNA_topoisomerase_a_subunit
		type_II_DNA_topoisomerase_subunit_B
		type_II_secretion_system_protein
		type_ii_secretion_system_protein_e
		type_II_secretory_pathway_component_PulD
		type_II_secretory_pathway_component_PulF
		type_III_secretion_exporter
		type_IV-A_pilus_assembly_ATPase_PilB
		tyrosine_recombinase_XerC_subunit
		tyrosine_recombinase_XerD
		tyrosyl-tRNA_synthetase
		UbiD_family_decarboxylase
		ubiquinol-cytochrome_c_reductase_cytochrome_c1_subunit
		ubiquinol-cytochrome_c_reductase_iron-sulfur_subunit
		ubiquinone_biosynthesis_O-methyltransferase
		ubiquinone-menaquinone_biosynthesis_methyltransferase
		UDP-3-O-3-hydroxymyristoyl_N-acetylglucosamine_deacetylase
		UDP-galactopyranose_mutase_fragment
		UDP-glucose-GDP-mannose_dehydrogenase
		UDP-N-acetylglucosamine_1-carboxyvinyltransferase
		UDP-N-acetylglucosamine_acyltransferase
		UDP-N-acetylmuramate
		UDP-N-acetylmuramate--L-alanine_ligase
		UDP-N-acetylmuramoylalanine--D-glutamate_ligase
		UDP-N-acetylmuramoylalanyl-D-glutamate-26-_diaminopimelate_ligase
		UDP-N-acetylmuramoylalanyl-D-glutamyl-26-diamin_opimelate-D-alanyl-D-alanylligase
		Uncharacterized_conserved_protein_UCP014753
		Uncharacterized_conserved_protein_UCP030820
		uncharacterized_FAD-dependent_dehydrogenase
		undecaprenyl_diphosphate_synthase
		undecaprenyl_pyrophosphate_synthetase
		undecaprenyl-diphosphatase
		undecaprenyl-diphosphate_synthase
		Undecaprenyl-phosphate_galactose_phosphotransferase
		uracil_phosphoribosyltransferase
		Ureidoglycolate_lyase
		ureidoglycolate_lyase
		uroporphyrin-III_C-methyltransferase
		Uroporphyrinogen_III_synthase_HEM4
		uroporphyrinogen-III_C-methyltransferase
		UTP-GlnB_protein_PII_uridylyltransferase_GlnD
		UTP-GlnB_uridylyltransferase_GlnD
		UvrABC_system_protein_A
		UvrABC_system_protein_B
		uvrd-rep_helicase
		valine-pyruvate_aminotransferase
		Vault_protein_inter-alpha-trypsin_domain_protein
		virulence_factor_MVIN_family_protein
		WD40_domain-containing_protein
		WD40-like_repeat-amidohydrolase_domain_protein
		xanthine_dehydrogenase
		Xanthine_dehydrogenase
		xanthine_dehydrogenase_accessory_factor
		xanthine_dehydrogenase_family_protein_large_subunit
		xanthine_dehydrogenase_subunit_D
		XRE_family_transcriptional_regulator
		xyloglucanase
		xylose_isomerase
		Xylose_isomerase_domain_protein_TIM_barrel
		xylose_isomerase_domain-containing_protein
		Xylose_isomerase_domain-containing_protein
		xylulokinase
		xylulose_kinase
		YD_repeat_protein
		YD_repeat-containing_protein
		zinc-binding_dehydrogenase_family_oxidoreductase
		zinc-dependent_metallopeptidase
		Zn-dependent_protease_with_chaperone_function

## Sheet: tomatoes unique
Shared set	total	Annotation
tomato	1353	1-deoxy-D-xylulose_5-phosphate_reductoisomerase
		1-deoxy-D-xylulose-5-phosphate_synthase
		1-hydroxy-2-methyl-2-e-butenyl_4-diphosphate_synthase
		1-phosphofructokinase
		14-dihydroxy-2-naphthoateoctaprenyltransferase
		16S_rRNA_processing_protein_RimM
		1A_family_penicillin-binding_protein
		2-amino-3-carboxymuconate-6-semialdehyde_decarboxylase
		2-amino-3-ketobutyrate_coenzyme_A_ligase
		2-aminomuconic_semialdehyde_dehydrogenase
		2-C-methyl-D-erythritol_4-phosphate_cytidylyltransferase
		2-dehydro-3-deoxyphosphogalactonate_aldolase
		2-deoxy-scyllo-inosamine_dehydrogenase
		2-hydroxyacid_dehydrogenase
		2-hydroxycyclohexanecarboxyl-CoA_dehydrogenase
		2-ketoglutarate_NADP_oxidoreductase_beta_subunit
		2-methylcitrate_dehydratase
		2-nitropropane_dioxygenase_family_protein
		2-octaprenyl-3-methyl-6-methoxy-14-benzoquinol_hydroxylase
		2-octaprenylphenol_hydroxylase
		2-oxo-acid_dehydrogenase_E1_subunit_homodimeric_type
		2-oxoglutarate_dehydrogenase_E1_subunit
		2-oxoglutarate_dehydrogenase_E2_component
		2-oxoglutarate_ferredoxin_oxidoreductase_alpha_subunit
		2-oxoisovalerate_dehydrogenase_beta_subunit
		2-oxoisovalerate_dehydrogenase_E1_component_beta_subunit
		24-dienoyl-CoA_reductase_NADPH2
		2Fe-2S_iron-sulfur_cluster_binding_domain-containing_protein
		3-hydroxyacyl-CoA_dehydrogenase
		3-hydroxyacyl-CoA_dehydrogenase_NAD-binding
		3-hydroxyacyl-CoA_dehydrogenase_NAD-binding_protein
		3-hydroxyisobutyrate_dehydrogenase
		3-isopropylmalate_dehydratase_large_subunit
		3-isopropylmalate-R-2-methylmalate_dehydratase_small_subunit
		3-ketosteroid-delta-1-dehydrogenase
		3-methyl-2-oxobutanoate_dehydrogenase
		3-methyl-2-oxobutanoate_hydroxymethyltransferase
		3-methyl-2-oxobutanoatehydroxymethyltransferase
		3-methylcrotonyl-CoA_carboxylase_beta_subunit
		3-oxoacid_CoA-transferase_A_subunit
		3-oxoacid_CoA-transferase_B_subunit
		3-oxoacyl-acyl-carrier-protein_synthase_II
		3-oxoacyl-acyl-carrier-protein_synthase_III
		3-phosphoshikimate_1-carboxyvinyltransferase
		3-phytase_fusion_putative
		30S_ribosomal_protein_S10
		30S_ribosomal_protein_S14
		30S_ribosomal_protein_S2
		30S_ribosomal_protein_S4
		30S_ribosomal_protein_S7
		30S_ribosomal_protein_S8
		34-dihydroxy-2-butanone_4-phosphate_synthase_-_GTP_cyclohydrolase_II
		4-alpha-glucanotransferase
		4-hydroxy-2-ketovalerate_aldolase
		4-hydroxy-3-methylbut-2-en-1-yl_diphosphate_synthase
		4-hydroxythreonine-4-phosphate_dehydrogenase
		4-phosphopantetheinyl_transferase
		45-dihydroxyphthalate_decarboxylase
		4Fe-4S_ferredoxin_iron-sulfur_binding_domain_protein
		5-3_exonuclease
		5-3_exonuclease_N-terminal_resolvase-like_domain
		5-formyltetrahydrofolate_cyclo-ligase
		5-methyltetrahydrofolate--homocysteine_methyltransferase
		5-methyltetrahydrofolate-homocysteine_methyltransferase
		5-methyltetrahydropteroyltriglutamate--_homocysteine_methyltransferase
		5-nucleotidase_domain-containing_protein
		50S_ribosomal_protein_L1
		50S_ribosomal_protein_L10
		50S_ribosomal_protein_L14
		50S_ribosomal_protein_L16
		50S_ribosomal_protein_L25-general_stress_protein_Ctc
		50S_ribosomal_protein_L3
		50S_ribosomal_protein_L6
		510-methylenetetrahydrofolate_reductase_FADH
		510-methylenetetrahydromethanopterin_reductase
		6-phosphogluconate_dehydratase
		60_kDa_inner_membrane_insertion_protein
		A-G-specific_DNA-adenine_glycosylase
		A-glucan_phosphorylase
		AAA_ATPase_central_domain-containing_protein
		AAA_family_ATPase_CDC48_subfamily_protein
		ABC_superfamily_ATP_binding_cassette_transporter
		ABC_transporter
		ABC_transporter_amino_acid-binding_protein
		ABC_transporter_amino-acid-binding_protein
		ABC_transporter_ATPase
		ABC_transporter_ATPase_subunit
		ABC_transporter_membrane_spanning_protein_amino_acid
		ABC_transporter_molybdenum-binding_protein
		abc_transporter_related_protein
		ABC_transporter_substrate-binding_protein
		ABC_type_transporter
		ABC-type_spermidine-putrescine_transport_system_permease_component_II
		ABC-type_transport_system_periplasmic_component
		ABC-type_transport_system_permease_component_LinK
		ABC-type_uncharacterized_transport_system_permease_component-like_protein
		acetate-CoA_ligase
		acetoacetyl-CoA_synthetase
		acetolactate_synthase_large_subunit
		acetyl-CoA_acyltransferase
		acetyl-CoA_carboxylase_biotin_carboxyl_carrier_protein
		acetyl-CoA_carboxylase_carboxyl_transferase_beta_subunit
		acetyl-CoA_carboxylase_carboxyl_transferase_subunit_alpha
		acetyl-CoA_carboxylase_carboxyl_transferase_subunit_beta
		acetyl-coenzyme_A_synthetase
		Acetyltransferase_isoleucine_patch_superfamily-_like_protein
		Acid_phosphatase
		aconitase
		aconitate_hydratase
		aconitate_hydratase_domain_protein
		Acr_family_transporter
		AcrB-AcrD-AcrF_family_membrane_protein
		Activator_of_Hsp90_ATPase_1_family_protein
		acyl_carrier_protein
		Acyl_CoAacetate-3-ketoacid_CoA_transferase_beta_subunit-like_protein
		acyl-CoA_dehydrogenase_type_2
		acyl-CoA_dehydrogenase-like
		acyl-CoA_dehydrogenase-like_protein
		acyl-CoA_ligase_AMP-forming_exosortase_system_type_1_associated
		acyl-CoA_oxidase_domain-containing_protein
		acyl-CoA_synthetase
		acylglycerophosphoethanolamine_acyltransferase
		acyltransferase
		acyltransferase_3
		acyltransferase_WS-DGAT-MGAT
		adenine_phosphoribosyltransferase
		adenylate_cyclase
		adenylate-guanylate_cyclase
		adenylate-guanylate_cyclase_with_Chase_sensor
		adenylosuccinate_lyase
		adenylosuccinate_synthase
		adenylyl_cyclase_class-3-4-guanylyl_cyclase
		alanine_racemase
		alcohol_dehydrogenase_GroES-like_protein
		Aldehyde_Dehydrogenase
		aldehyde_oxidase_and_xanthine_dehydrogenase_molybdopterin-binding_protein
		aldose_1-epimerase
		alginate_O-acetyltransferase_putative
		alkanesulfonate_monooxygenase
		All-trans-retinol_1314-reductase
		allantoate_amidohydrolase
		allantoinase
		alpha_amylase_catalytic_region
		alpha-12-mannosidase
		alpha-16-glucosidase_pullulanase-type
		alpha-2-macroglobulin_domain_protein
		alpha-2-macroglobulin_domain-containing_protein
		alpha-amylase
		alpha-beta_fold_family_hydrolase
		alpha-beta_hydrolase
		Alpha-beta_hydrolase_fold
		Alpha-beta_hydrolase_fold_protein
		alpha-galactosidase
		Alpha-glucosidase
		alpha-ketoglutarate_decarboxylase
		Alpha-L-arabinofuranosidase
		alpha-L-arabinofuranosidase_abf51A
		alpha-L-rhamnosidase
		alpha-xylosidase_YicI
		amidase
		Amidohydrolase_3
		amidohydrolase_3
		amine_oxidase_flavin-containing_superfamily
		amino_acid_adenylation
		amino_acid_permease-associated_region
		amino_acid-polyamine-organocation_transporter_APC_superfamily_TC_2A3
		amino-acid_N-acetyltransferase
		Aminobutyraldehyde_dehydrogenase
		aminopeptidase
		aminopeptidase_DmpA
		Aminopeptidase_N-like_protein
		aminopeptidase_S
		aminotransferase
		aminotransferase_AlaT
		aminotransferase_class_I_and_II_protein
		aminotransferase_class_III
		aminotransferase_class_V
		AMP_nucleosidase
		amylopullulanase
		Arginase-agmatinase-formiminoglutamase
		arginase-agmatinase-formiminoglutamase
		arginine_biosynthesis_bifunctional_protein_ArgJ
		arginyl-tRNA_synthetase
		arginyl-tRNA-protein_transferase
		aromatic_amino_acid_aminotransferase
		aromatic-L-amino-acid_decarboxylase
		ArsR_family_transcriptional_regulator
		ArsR-family_transcriptional_regulator
		arthrofactin_synthetase-syringopeptin_synthetase_C-related_non-ribosomal_peptide_synthetase
		arthrofactin_synthetase-syringopeptin_synthetase_C-related_non-ribosomal_peptide_synthetase_module
		aryldialkylphosphatase-related_protein
		AsnC_family_transcriptional_regulator
		asparagine_synthase_family_amidotransferase
		asparagine_synthase_glutamine-hydrolyzing
		asparaginyl-tRNA_synthetase
		aspartate_aminotransferase
		aspartate_carbamoyltransferase
		aspartate_carbamoyltransferase_catalytic_subunit
		aspartokinase-homoserine_dehydrogenase
		aspartyl_aminopeptidase
		aspartyl-tRNAAsn-glutamyl-tRNA_Gln_amidotransferase_subunit_A
		assimilatory_nitrite_reductase_NADPH_large_subunit_precursor
		ATP_dependent_DNA_ligase
		ATP_phosphoribosyltransferase_catalytic_subunit
		ATP_phosphoribosyltransferase_regulatory_subunit
		ATP_synthase_alpha_chain
		ATP_synthase_F0_C_subunit
		ATP_synthase_F1_beta_subunit
		ATP_synthase_F1_epsilon_subunit
		ATP_synthase_F1_gamma_subunit
		ATP-binding_region_ATPase_domain_protein
		ATP-binding_region_ATPase_domain-containing_protein
		ATP-dependent_carboxylate-amine_ligase_domain_protein_ATP-grasp
		ATP-dependent_chaperone_clpb
		ATP-dependent_Clp_protease_ATP-binding_subunit_clpA
		ATP-dependent_Clp_protease_ATP-binding_subunit_ClpA
		ATP-dependent_Clp_protease_ATP-binding_subunit_ClpB
		ATP-dependent_DNA_helicase_DinG
		ATP-dependent_DNA_helicase_RecQ
		ATP-dependent_helicase
		ATP-dependent_helicase_HrpB
		ATP-dependent_protease_ATP-binding_subunit
		ATP-dependent_protease_ATP-binding_subunit_ClpX
		ATP-dependent_specificity_subunit_of_clpA-clpP_serine_protease
		ATP-dependent_Zn_protease-like_protein
		ATP-independent_RNA_helicase
		ATP-NAD-AcoX_kinase
		ATPase
		ATPase_AAA_family
		ATPase_AAA-2
		ATPase_AAA-2_domain-containing_protein
		ATPase_associated_with_various_cellular_activities_AAA_3
		ATPase_associated_with_various_cellular_activities_AAA_5
		ATPase_component_ABC-type_dipeptide-oligopeptide-nickel_transport_system
		ATPase_domain-containing_protein
		ATPase_FliI-YscN_family
		ATPase-like_ParA-MinD
		B12_binding_domain-ArgK-methylmalonyl-CoA_mutase_family_protein
		Bacteriophytochrome_light-regulated_signal_transduction_histidine_kinase_PhyB5
		basic_membrane_lipoprotein
		benzoylformate_decarboxylase
		beta-D-glucuronidase
		beta-galactosidase
		Beta-galactosidase
		beta-galactosidase_putative_bgl2C
		Beta-glucosidase
		Beta-glucosidase_Glycosyl_hydrolase_family_1
		beta-glucuronidase
		Beta-ketoacyl_synthase
		beta-lactamase
		Beta-lactamase
		beta-lactamase_domain-containing_protein
		beta-lactamase-like_protein
		beta-N-acetylhexosaminidase
		betaine-aldehyde_dehydrogenase
		Betaine-aldehyde_dehydrogenase
		bifunctional_aconitate_hydratase_2-2-methylisocitrate_dehydratase
		bifunctional_deaminase-reductase_domain-containing_protein
		bifunctional_glutamine-synthetase_adenylyltransferase-deadenyltransferase
		bifunctional_isocitrate_dehydrogenase_kinase-phosphatase_protein
		bifunctional_phosphoribosylaminoimidazolecarboxamide_formyltransferase-IMP_cyclohydrolase
		bifunctional_proline_dehydrogenase_and_delta-1-pyrroline-5-carboxylate_dehydrogenase_protein
		bifunctional_proline_dehydrogenase-pyrroline-5-carboxylate_dehydrogenase
		bifunctional_riboflavin_kinase-FMN_adenylyltransferase
		binding-protein-dependent_transporter_inner_membrane_component
		Biopolymer_transport_protein_ExbD-TolR
		biotin_synthesis_protein_BioC
		branched_chain_amino_acid_2-keto-4-methylthiobutyrate_aminotransferase
		branched-chain_amino_acid_ABC_transporter_periplasmic_amino_acid-binding_protein
		branched-chain_amino_acid_ABC_transporter_permease_protein
		branched-chain_amino_acid_aminotransferase
		Butyryl-CoA_dehydrogenase
		butyryl-CoA_dehydrogenase
		C4-dicarboxylate_transporter_DctA
		calcineurin-like_phosphoesterase
		calcium-proton_antiporter_CaCA_family
		capsular_exopolysaccharide_family
		carbamoyl_phosphate_synthase_small_subunit
		carbamoyl_transferase
		carbamoyl-phosphate_synthase_L_chain_ATP-_binding_protein
		carbamoyl-phosphate_synthase_L_chain_ATP-binding
		carbamoyl-phosphate_synthase_l_chain_ATP-binding_protein
		carbamoyl-phosphate_synthase_large_chain
		carbamoyl-phosphate_synthase_small_chain
		carbamoyl-phosphate_synthase_small_subunit
		carbon_monoxide_dehydrogenase_large_subunit_apoprotein
		carbonate_dehydratase
		carboxy-terminal_protease
		carboxyl-terminal_processing_protease
		carboxyl-terminal_protease
		carboxylate-amine_ligase
		carboxymethylenebutenolidase
		Catalase
		catalytic_domain_of_components_of_various_dehydrogenase_complexes
		CBS_domain_containing_membrane_protein
		CBS_domain_containing_protein
		CBS_domain-containing_protein
		CDP-6-deoxy-delta-34-glucoseen_reductase
		CDP-diacylglycerol--serine_O-phosphatidyltransferase
		CelD-like_protein
		cell_division_ATP-binding_protein_FtsE
		cell_division_FtsK-SpoIIIE
		cell_division_protein_FtsK-SpoIIIE
		cell_division_protein_FtsQ
		cell_divisionFtsK-SpoIIIE
		cell_wall_hydrolase_SleB
		cellulase_putative_cel5F
		cellulose_14-beta-cellobiosidase
		chalcone-stilbene_synthase_domain-containing_protein
		chaperone_DnaJ_domain-containing_protein
		chaperone_protein_DnaJ
		chaperone_protein_dnak
		chaperone_protein_HscA
		chaperonin
		chaperonin_groEL
		chemotaxis_response_regulator
		CheY-like_response_regulator
		chloride_channel
		chorismate_mutase
		chromate_transporter_chromate_ion_transporter
		chromate_transporter_chromate_ion_transporter_CHR_family
		chromosomal_replication_initiation_protein
		chromosome_partitioning_protein_ParA
		chromosome_replication_initiation_inhibitor_protein
		chromosome_segregation_and_condensation_protein_ScpA
		chromosome_segregation_and_condensation_protein_ScpB
		chromosome_segregation_protein_smc
		CHU_large_protein_uncharacterized
		CinA_domain_protein
		CinA-like_protein
		circadian_clock_protein_KaiC
		citrate_synthase_I
		citrate_transporter
		citrate_utilization_protein_B
		Cl-_channel_voltage-gated_family_protein
		CMP-dCMP_deaminase_zinc-binding
		Cna_B-type_protein
		CoA-substrate-specific_enzyme_activase
		CoA-substrate-specific_enzyme_activase_domain-containing_protein
		coagulation_factor_5-8_type_domain_protein
		cobalamin_biosynthesis_protein
		cobaltochelatase_CobN_subunit
		cobyrinic_acid_synthase
		coenzyme_A_ligase
		coenzyme_A_transferase
		cold_shock_protein
		cold_shock_protein_CspA
		ComEC-Rec2-related_protein
		competence-damage-inducible_protein_CinA_C-terminal_domain
		Coproporphyrinogen_dehydrogenase
		Crp-FNR_family_transcriptional_regulator
		crp-Fnr_family_transcriptional_regulator
		cupin_2_barrel
		cyanophycin_synthetase
		cyanophycinase
		cyclase_family_protein
		cyclic_beta-1_2-_glucan_synthetase_putative_cgs94A
		cyclic_nucleotide-binding_protein
		Cyclopropane-fatty-acyl-phospholipid_synthase
		cyclopropane-fatty-acyl-phospholipid_synthase
		cystathionine_beta-lyase
		cystathionine_beta-synthase
		Cysteine_desulfurase
		cysteine_desulfurase
		cysteine_desulfurase_activator_complex_subunit_SufB
		cysteine_desulfurase_family_protein
		cysteinyl-tRNA_synthetase
		cytochrome_b-b6_domain
		cytochrome_bd_quinol_oxidase_subunit_2_apoprotein
		cytochrome_c_class_I
		cytochrome_C_family_protein
		cytochrome_C_oxidase_subunit_I
		cytochrome_c_oxidase_subunit_I_Heme-copper-type_cytochrome-quinol_oxidases
		cytochrome_c_oxidase_subunit_II
		cytochrome_c_oxidase_subunit_III
		cytochrome_C_oxidase_subunit_III
		cytochrome_c_oxidase_subunit_XI_assembly_protein
		cytochrome_c-type_biogenesis_protein_CcmF
		cytochrome_c-type_biogenesis_protein_CcmH
		cytochrome_c1_precursor
		cytochrome_D_ubiquinol_oxidase_subunit
		cytochrome_P450
		D-3-phosphoglycerate_dehydrogenase
		d-alanine-d-alanine_ligase
		D-alphabeta-D-heptose_7-phosphate_1-kinase
		D-amino_acid_aminohydrolase
		D-isomer_specific_2-hydroxyacid_dehydrogenase
		D-isomer_specific_2-hydroxyacid_dehydrogenase_NAD-binding
		D-isomer_specific_2-hydroxyacid_dehydrogenase_NAD-binding_protein
		D-xylose-binding_periplasmic_ABC_transporter_protein
		DAHP_synthetase_I-KDSA
		DAK2_domain_fusion_protein_YloV
		DBA_gyrase_A_subunit_gyrA
		DEAD-H_associated_domain-containing_protein
		DEAD-like_helicase
		degt-dnrj-eryc1-strs_aminotransferase
		dehydrogenase
		dehydrogenase_catalytic_domain-containing_protein
		dehydrogenase_E1_component
		Delta-9_acyl-phospholipid_desaturase
		DeoR_family_transcription_regulator_protein
		deoxycytidine_triphosphate_deaminase
		deoxyhypusine_synthase
		deoxyribodipyrimidine_photo-lyase_type_I
		deoxyribose-phosphate_aldolase
		dephospho-CoA_kinase
		diacylglycerol_kinase_catalytic_region
		diacylglycerol_O-acyltransferase
		dibenzothiophene_desulfurization_enzyme_A
		dienelactone_hydrolase_family_protein
		diguanylate_cyclase
		diguanylate_cyclase_and_metal_dependent_phosphohydrolase
		diguanylate_cyclase_with_beta_propeller_sensor
		diguanylate_cyclase-phosphodiesterase_with_PAS-PAC_and_GAF_sensors
		diguanylate_cyclase-phosphodiesterase_with_PAS-PAC_sensors
		dihydrodipicolinate_synthase
		dihydroorotase
		dihydroorotate_dehydrogenase_2
		dihydropteroate_synthase
		dihydrouridine_synthase_DuS
		dihydroxyacetone_kinase_subunit_DhaK
		dihydroxyacid_dehydratase
		dimethylallyladenosine_tRNA_methylthiotransferase
		dinucleoside_polyphosphate_hydrolase
		DMT_family_permease
		DNA_alkylation_repair_enzyme
		DNA_binding_domain-containing_protein
		DNA_glycosylase-AP_lyase_H2TH_DNA-binding
		DNA_ligase_D
		DNA_ligase_NAD-dependent
		DNA_methylase_N-4-N-6_domain_protein
		DNA_mismatch_repair_enzyme
		DNA_mismatch_repair_protein
		DNA_mismatch_repair_protein_MutL
		DNA_mismatch_repair_protein_MutS_domain_protein
		DNA_polymerase_bacteriophage-type
		DNA_polymerase_III_delta_subunit
		DNA_polymerase_III_epsilon_subunit
		DNA_polymerase_III_gamma-tau_subunits-like_protein
		DNA_polymerase_III_subunit_epsilon
		DNA_polymerase_LigD_polymerase_subunit
		DNA_primase_small_subunit
		DNA_protecting_protein_DprA
		DNA_repair_protein_RecO
		DNA_replication_and_repair_protein_RecF
		DNA_replication_and_repair_protein_RecO
		DNA_segregation_ATPase_FtsK
		DNA_topoisomerase_IV_A_subunit
		DNA_topoisomerase_IV_B_subunit
		DNA-3-methyladenine_glycosylase
		DNA-apurinic_or_apyrimidinic_site_lyase
		DNA-directed_DNA_polymerase
		DNA-directed_RNA_polymerase
		DNA-directed_RNA_polymerase_beta_chain
		DNA-directed_RNA_polymerase_specialized_sigma_subunit
		DNA-formamidopyrimidine_glycosylase
		DNA-repair_protein
		domain_of_unknown_function_DUF1730
		double-strand_break_repair_protein_AddB
		drug_exporter-like_proteinr_of_the_RND_superfamily
		drug_resistance_transporter_EmrB-QacA_subfamily
		dTDP-4-dehydrorhamnose_35-epimerase
		ECF_subfamily_RNA_polymerase_sigma-24_factor
		ECF_subfamily_RNA_polymerase_sigma-24_subunit
		efflux_transporter_RND_family_MFP_subunit
		electron_transfer_flavoprotein_alpha_subunit
		Electron_transfer_flavoprotein_alpha-beta-_subunit
		electron_transfer_flavoprotein_alpha-subunit_ETFLS
		electron_transfer_flavoprotein_beta_subunit
		Electron-transferring-flavoprotein_dehydrogenase
		elongation_factor_EF-G
		elongation_factor_G
		elongation_factor_g_protein
		elongation_factor_Ts
		elongation_factor_Tu
		EmrB-QacA_family_drug_resistance_transporter
		endonuclease-exonuclease-phosphatase
		endopeptidase_Clp
		endopeptidase_La
		Endoribonuclease_L-PSP
		Endothelin-converting_enzyme_1
		endothelin-converting_protein_1
		enolase
		Enoyl-CoA_hydratase-isomerase
		enoyl-CoA_hydratase-isomerase_family_protein
		epimerase
		epimerase-reductase_putative
		ErfK-YbiS-YcfS-YnhG_family_protein
		excinuclease_abc_subunit_a
		excinuclease_ABC_subunit_B
		exodeoxyribonuclease_III
		exodeoxyribonuclease_VII_large_subunit
		exodeoxyribonuclease_VII_small_subunit
		exonuclease
		exonuclease_I
		exonuclease_RecJ
		exopolyphosphatase-related_protein
		exopolysaccharide_biosynthesis_polyprenyl_glycosylphosphotransferase
		exoribonuclease_II
		Extracellular_ligand-binding_receptor
		extracellular_solute-binding_protein
		extracellular_solute-binding_protein_family_1
		extracellular_solute-binding_protein_family_5
		extradiol_ring-cleavage_dioxygenase_class_III_protein_subunit_B
		F0F1_ATP_synthase_subunit_gamma
		F0F1-type_ATP_synthase_subunit_a
		FAD_linked_oxidase_domain_protein
		FAD_linked_oxidase_domain-containing_protein
		FAD-dependent_pyridine_nucleotide-disulfide_oxidoreductase
		FadE1_3
		family_2_glycosyl_transferase
		family_2_glycosyl_transferase_protein
		farnesyl-diphosphate_farnesyltransferase
		farnesyl-diphosphate_synthase
		fatty_acid_desaturase
		fatty_oxidation_complex_subunit_alpha
		Fe-S_cluster_assembly_ATP-binding_protein_SufC
		Fe2_transport_system_protein_B
		ferredoxin
		ferredoxin-nitrite_reductase
		ferric_uptake_regulator_Fur_family
		FeS_assembly_protein_sufB
		FeS_assembly_protein_SufD
		FG-GAP_repeat_protein
		FG-GAP_repeat-containing_protein
		fimbrial_assembly_protein
		fimbrial_biogenesis_protein
		flagellar_basal-body_rod_protein_FlgF
		flagellar_biosynthesis_like_protein
		flagellar_biosynthesis_lipoprotein
		flagellar_biosynthesis_protein
		flagellar_biosynthesis_protein_FliP
		flagellar_GTP-binding_protein
		flagellar_hook_capping_protein
		flagellar_hook-associated_2_domain-containing_protein
		flagellar_hook-associated_protein
		flagellar_hook-length_control_protein
		flagellin_domain-containing_protein
		flavin_reductase_domain-containing_protein
		flavodoxin-like_protein
		Flp_pilus_assembly_protein_ATPase_CpaE
		Flp_pilus_assembly_protein_CpaB
		Flp_pilus_assembly_protein_TadB
		Fmu_Sun_domain_protein
		FO_synthase
		FolC_bifunctional_protein
		formamidopyrimidine-DNA_glycosylase
		formate_acetyltransferase
		formate_dehydrogenase_family_accessory_protein_fdhd
		formate_dehydrogenase_gamma_subunit
		formate--tetrahydrofolate_ligase
		fructose-16-bisphosphatase_class_II
		fructose-16-bisphosphatase_II
		fructose-bisphosphate_aldolase_class-I
		FtsH_peptidase
		fumarase
		fumarate_hydratase_class_II
		fumarate_reductase_iron-sulfur_subunit
		fur_family_ferric_uptake_regulator
		GAF_domain-containing_protein
		galactokinase
		galactose-1-phosphate_uridylyltransferase
		gamma-glutamyl_kinase
		gamma-glutamyltransferase
		Gamma-glutamyltransferase
		GCN5_N-acetyltransferase
		GCN5-related_N-acetyltransferase
		GDP-mannose_1-phosphate_guanylyltransferase
		GDP-mannose_46-dehydratase
		GDSL_family_lipase
		general_secretory_pathway_related_protein
		GGDEF_domain-containing_protein
		GH3_auxin-responsive_promoter
		gliding_motility_protein
		gliding_motility-related_protein_adhesin_AidA-related
		globin
		Glu-Leu-Phe-Val_dehydrogenase
		glucan_14-alpha-glucosidase
		glucosamine--fructose-6-phosphate_aminotransferase
		glucosamine--fructose-6-phosphate_aminotransferase_isomerizing
		glucosamine-6-phosphate_deaminase-like_protein
		glucose_dehydrogenase
		glucose_inhibited_division_protein_A
		glucose-1-phosphate_thymidyltransferase
		glucose-1-phosphate_thymidylyltransferase
		glucose-6-phosphate_1-dehydrogenase
		glucose-6-phosphate_isomerase
		glucose-sorbosone_dehydrogenase-related
		glutamate_dehydrogenase
		glutamate_synthase
		glutamate_synthase_NADH-NADPH_small_subunit
		glutamate_synthase_NADPH_large_chain_precursor
		glutamate_synthase_NADPH_small_chain
		glutamate_synthase_subunit_alpha
		glutamate_synthase_subunit_beta
		Glutamate--ammonia-ligase_adenylyltransferase
		glutamate--ammonia-ligase_adenylyltransferase
		glutamate--putrescine_ligase
		glutamate-1-semialdehyde-21-aminomutase
		glutaminase-asparagin-ase
		glutamine_cyclotransferase
		glutamine_synthetase_I_glutamate--ammonia_ligase_I_GSI
		glutamine--fructose-6-phosphate_transaminase
		glutaminyl-tRNA_synthetase
		glutamyl-tRNA_synthetase
		glutamyl-tRNAGln_amidotransferase_subunit_B
		glutathione_peroxidase
		glutathione_reductase_NADPH
		glutathione_S-transferase
		Glutathione_S-transferase_domain_protein
		glutathione_S-transferase-like_protein
		glutathionylspermidine_synthase
		glycerol-3-phosphate_dehydrogenase
		glycine_cleavage_system_aminomethyltransferase_T
		glycine_dehydrogenase
		glycine_dehydrogenase_subunit_1
		Glycine_hydroxymethyltransferase
		glycine_hydroxymethyltransferase
		glycogen_branching_enzyme
		glycogen_debranching_enzyme_GlgX
		glycolate_oxidase_iron-sulfur_subunit
		glycoside_hydrolase_15-related_protein
		glycoside_hydrolase_family_2_sugar_binding
		glycoside_hydrolase_family_29_alpha-L-fucosidase
		glycoside_hydrolase_family_3_domain_protein
		glycoside_hydrolase_family_3_domain-containing_protein
		glycoside_hydrolase_family_4
		glycoside_hydrolase_family_65_central_catalytic
		glycosyl_hydrolase_BNR_repeat
		glycosyl_hydrolase_family_88
		glycosyl_transferase
		glycosyl_transferase_family_51
		glycosyl_transferase_family_protein
		glycosyl_transferase_group_1_protein
		glycosyltransferase_36
		glycyl-tRNA_synthetase_beta_subunit
		Glyoxalase-bleomycin_resistance_protein-dioxygenase
		glyoxalase-bleomycin_resistance_protein-dioxygenase
		Glyoxylate_reductase
		GMC_family_oxidoreductase
		GMC_type_oxidoreductase
		GMP_synthase_-_glutamine_amidotransferase_domain-like_protein
		GMP_synthase_large_subunit
		GntR_family_transcriptional_regulator
		group_2_glycosyl_transferase
		GTN_reductase
		GTP_cyclohydrolase_I
		GTP_cyclohydrolase_II
		GTP_cyclohydrolase_II_-_34-dihydroxy-2-butanone_4-phosphate_synthase
		GTP_diphosphokinase
		GTP-binding_protein_HSR1-related
		GTP-binding_protein_YchF
		GTP-binding_tyrosin_phosphorylated_protein
		GTPase_ObgE
		guanine_deaminase
		guanosine_5-monophosphate_oxidoreductase
		guanosine-35-bisdiphosphate_3-pyrophosphohydrolase
		HAD-superfamily_hydrolase
		HAD-superfamily_hydrolase_subfamily_IA_variant_1
		Haloacid_dehalogenase_domain-containing_protein_hydrolase_type_3
		haloacid_dehalogenase-like_hydrolase
		heat_shock_protein_90
		heat_shock_protein_DnaJ_domain_protein
		Helicase_c2
		helix-turn-helix_domain-containing_protein
		Helix-turn-helix_type_11_domain_protein
		heme-binding_protein
		Hemerythrin_HHE_cation_binding_domain_protein
		HflK_protein
		HI0933_family_protein
		hippurate_hydrolase
		histidine_kinase
		histidine_triad_HIT_protein
		histidinol_dehydrogenase
		histidinol-phosphate_aminotransferase
		Histone_deacetylase
		histone_deacetylase
		histone_family_protein_DNA-binding_protein
		HlyD_family_secretion_protein
		HlyD_family_type_I_secretion_membrane_fusion_protein
		HlyD-family_secretion_protein
		Holliday_junction_DNA_helicase_RuvB
		Holliday_junction_resolvase_YqgF
		homoserine_kinase
		homoserine_O-acetyltransferase
		hp_1228988
		hp_274725
		hp_371052
		hp_445864
		hp_483126
		hp_654916
		HPr_kinase-phosphorylase
		hsp70-like_protein
		HtrA2_peptidase
		hyalin_domain-containing_protein
		hybrid_signal_transduction_histidine_kinase_j
		hydantoinase_B-oxoprolinase
		hydantoinase-oxoprolinase
		hydrophobe-amphiphile_efflux-1_HAE1_family_protein
		hydrophobic-amphiphilic_exporter-1
		hydroxydechloroatrazine_ethylaminohydrolase
		hydroxymethylbutenyl_pyrophosphate_reductase
		hypothetical_membrane_protein
		hypoxanthine_phosphoribosyltransferase
		IM_pore_protein
		imidazole_glycerol_phosphate_synthase_glutamine_amidotransferase_subunit
		imidazole_glycerol-phosphate_dehydratase-histidinol_phosphatase
		imidazolonepropionase
		imp_dehydrogenase_family_protein
		indole-3-glycerol_phosphate_synthase
		Indole-3-glycerol-phosphate_synthase
		inner_membrane_ABC_transporter_permease_YjfF
		inner-membrane_translocator
		inorganic_diphosphatase
		inorganic_polyphosphate-ATP-NAD_kinase
		inorganic_pyrophosphatase
		inosine_5-monophosphate_dehydrogenase
		inosine-5-monophosphate_dehydrogenase
		inositol_transport_protein
		integral_membrane_protein
		integral_membrane_protein_MviN
		Integral_membrane_protein_TerC
		integral_membrane_sensor_hybrid_histidine_kinase
		integral_membrane_transport_protein
		Integrase_catalytic_region
		intracellular_septation_protein_A
		iron_complex_outermembrane_receptor_protein
		iron_metal_dependent_repressor_DtxR_family
		iron-ascorbate_family_oxidoreductase
		iron-containing_alcohol_dehydrogenase
		iron-sulfur_binding_protein
		iron-sulfur_cluster_assembly_protein_IscA
		iron-sulfur_cluster_binding_protein
		iron-sulfur_protein
		IS4_family_transposase
		isochorismate_synthase
		isocitrate_dehydrogenase
		isocitrate_dehydrogenase_NADP
		isocitrate_dehydrogenase_NADP-dependent
		isocitrate-isopropylmalate_dehydrogenase
		isopropylmalate_isomerase_large_subunit
		isopropylmalate_isomerase_small_subunit
		ISRSO17-transposase_protein
		K_potassium_transporter
		ketol-acid_reductoisomerase
		KUP_system_potassium_uptake_protein
		L-arabinose_isomerase
		L-glutamine_synthetase
		L-lactate_transport
		L-lysine_23-aminomutase
		L-ribulokinase
		LacI_family_transcriptional_regulator
		large_ATP-dependent_helicase-related_protein
		large_conductance_mechanosensitive_channel_protein
		leucyl_aminopeptidase
		lipid-A-disaccharide_synthase
		lipoic_acid_synthetase
		lipolytic_enzyme
		lipopolysaccharide_biosynthesis_protein
		lipoprotein
		lipoprotein_releasing_system_transmembrane_protein_LolC-E_family
		lipoprotein_signal_peptidase
		lipoyl_synthase
		Lon-A_peptidase
		Lon-like_peptidase
		long-chain_fatty-acid-CoA_ligase
		low_molecular_weight_phosphotyrosine_protein_phosphatase
		low_temperature_requirement_A
		LPPG_domain_protein_containing_protein
		luciferase_family_protein
		luciferase-like_monooxygenase
		LuxR_family_transcriptional_regulator
		LVIVD
		LVIVD_repeat_protein_precursor
		lysophospholipid_transporter_LplT
		LysR_family_transcriptional_regulator
		LytR-CpsA_family_cell_envelope-related_function_transcriptional_attenuator
		LytT_family_two-component_response_regulator
		M16_family_peptidase
		magnesium_and_cobalt_transport_protein_CorA
		magnesium_protoporphyrin_chelatase_putative
		major_facilitator_superfamily_mfs_1
		major_facilitator_superfamily_MFS_1
		major_facilitator_superfamily_protein
		major_facilitator_superfamily_transporter
		major_facilitator_transporter
		malate_dehydrogenase
		malate_synthase
		malate_synthase_A
		malate_synthase_G
		malic_enzyme
		malic_protein_NAD-binding
		malonyl-CoA_synthase
		malto-oligosyltrehalose_synthase
		malto-oligosyltrehalose_trehalohydrolase
		Mammalian_cell_entry_related_domain_protein
		Mandelate_racemase-muconate_lactonizing_protein
		mannitol-binding_protein
		mate_efflux_family_protein
		membrane_bound_O-acyl_transferase_MBOAT_family_protein
		membrane_protease_FtsH_catalytic_subunit
		membrane_protease_subunit_HflK
		membrane_protein_insertase_YidC-Oxa1_family
		membrane-flanked_domain_protein
		membrane-like_protein
		metallo-beta-lactamase_hydrolase_subunit
		metallophosphoesterase
		methanol_dehydrogenase_regulator_moxR-like_protein
		methyl-accepting_chemotaxis_sensory_transducer
		methyl-accepting_chemotaxis_transducer
		methylcrotonoyl-CoA_carboxylase
		methylenetetrahydrofolate_reductase_NADPH
		Methylenetetrahydrofolate_reductase_NADPH
		methylmalonyl-CoA_epimerase
		methylmalonyl-CoA_mutase
		methylmalonyl-CoA_mutase_family_protein
		methylmalonyl-CoA_mutase_N-terminal_domain-containing_protein
		methyltransferase_GidB
		methyltransferase_type_11
		methyltransferase-methylase
		Mg_chelatase-related_protein
		MiaB-like_tRNA_modifying_enzyme
		MiaB-like_tRNA_modifying_enzyme_YliG
		MIT-family_metal_ion_transporter
		MJ0042_family_finger-like_protein
		Mn2-Fe2_transporter_NRAMP_family
		moaA-nifB-pqqE_family_protein
		molecular_chaperone_DnaJ
		molecular_chaperone_DnaK
		molybdenum_cofactor_biosynthesis_protein_A
		molybdenum_cofactor_biosynthesis_protein_C
		molybdenum_cofactor_synthesis_domain_protein
		molybdopterin_dehydrogenase_FAD-binding_protein
		molybdopterin_dinucleotide-binding_region
		molybdopterin_synthase_subunit_moaE
		molydopterin_dinucleotide-binding_region
		monofunctional_biosynthetic_peptidoglycan_transglycosylase
		monooxygenase_FAD-binding
		monosaccharide-transporting_ATPase
		monovalent_cationH_antiporter-2
		MOSC_domain-containing_protein
		Mov34-MPN-PAD-1_family_protein
		MscS_Mechanosensitive_ion_channel
		multi-sensor_signal_transduction_histidine_kinase
		multicopper_oxidase_type_3
		multidrug_resistance_protein_A
		multiple_antibiotic_resistance_MarC-related_protein
		muramoyltetrapeptide_carboxypeptidase
		myo-inositol_2-dehydrogenase
		Myo-inositol_catabolism_IolB_domain-containing_protein
		N-acetyl-beta-hexosaminidase
		N-acetyl-gamma-glutamyl-phosphate_reductase
		N-acetylglucosamine-6-phosphate_deacetylase
		N-acetylglutamate_synthase
		N-acetylmuramoyl-L-alanine_amidase
		N-carbamoylputrescine_amidohydrolase
		N-carbamyl-D-amino_acid_amidohydrolase
		N-formimino-L-glutamate_deiminase
		N-formylglutamate_amidohydrolase
		Na-glucose_symporter
		Na-H_antiporter
		Na-H_antiporter_NhaA
		Na-solute_symporter
		NAD_synthase_glutamine-hydrolyzing
		NAD_synthetase
		NAD-dependent_glycerol-3-phosphate_dehydrogenase_domain_protein
		NAD-glutamate_dehydrogenase
		NAD-specific_glutamate_dehydrogenase
		NADH_dehydrogenase
		NADH_dehydrogenase_I_chain_A
		NADH_dehydrogenase_i_d_subunit
		NADH_dehydrogenase_I_subunit_D
		NADH_dehydrogenase_subunit_C
		NADH_dehydrogenase_subunit_G
		NADH_dehydrogenase_subunit_I
		NADH_oxidoreductase_quinone_F_subunit
		NADH-quinone_oxidoreductase_chain_B
		NADH-quinone_oxidoreductase_chain_N
		NADH-quinone_oxidoreductase_F_subunit
		NADH-quinone_oxidoreductase_subunit_F
		NADH-ubiquinone_oxidoreductase_chain_F
		NADH-ubiquinone_oxidoreductase_chain_H
		NADH-ubiquinone-plastoquinone_oxidoreductase_subunit_6
		NADHflavin_oxidoreductase-NADH_oxidase
		NADP_transhydrogenase
		NADP_transhydrogenase_AB-specific
		NADP_transhydrogenase_beta_subunit
		NADP_transhydrogenase_subunit_beta
		NADPH-dependent_glycerol-3-phosphate_dehydrogenase
		NCS1_nucleoside_transporter_family
		negative_regulator_of_AmpC_AmpD
		nicotinate_nicotinamide_nucleotide_adenylyltransferase
		nicotinate-nucleotide_pyrophosphorylase
		nicotinate-nucleotide-dimethylbenzimidazole_phosphoribosyltransferase
		Nitrite_reductase_cytochrome_ammonia-forming
		nitrite_reductase_NADPH_large_subunit
		nitrite_reductase_NADPH_small_subunit
		nitrogen_metabolism_transcriptional_regulator_NtrC
		nitrous_oxide_reductase_apoprotein
		NO3--NO2-_ABC_transporter
		NO3--NO2-ABC_transporter
		non-heme_chloroperoxidase
		non-ribosomal_peptide_synthetase-polyketide_synthase
		non-specific_serine-threonine_protein_kinase
		NrfD_family_oxidoreductase_membrane_subunit
		NtrC_family_two-component_response_regulator
		nuclear_transport_factor_2
		nucleoid_protein_H-NS
		Nucleoside-diphosphate_kinase
		NUDIX_hydrolase
		O-succinylhomoserine_sulfhydrylase
		oligopeptidase_A
		oligopeptidase_B
		Oligopeptidase_B
		oligopeptide_transporter_OPT_family
		oligopeptide-dipeptide_ABC_transporter_ATPase_subunit
		oligoribonuclease
		OPT_family_oligopeptide_transporter
		Organic_solvent_tolerance_protein
		organic_solvent_tolerance_protein_OstA
		Orn-Lys-Arg_decarboxylase_major_region
		ornithine_aminotransferase
		ornithine_carbamoyltransferase
		ornithine_decarboxylase
		orotidine_5-phosphate_decarboxylase
		orotidine-5-phosphate_decarboxylase
		outer_membrane_adhesin_like_proteiin
		outer_membrane_autotransporter_barrel
		outer_membrane_chaperone_Skp_OmpH
		outer_membrane_cobalamin_receptor_protein
		outer_membrane_lipoprotein_carrier_protein_LolA
		outer_membrane_protein_OmpH
		outer_membrane_protein_YtfM
		oxidoreductase_alpha_molybdopterin_subunit
		oxidoreductase_domain-containing_protein
		Oxidoreductase_FAD-binding_domain-containing_protein
		oxidoreductase_FAD-NADP-binding_domain-containing_protein
		oxidoreductase_GMC_family
		oxidoreductase_nad-binding_domain_protein
		oxidoreductase_protein
		P1_ATPase-HMA_domain-containing_protein
		PaaX_family_transcriptional_regulator
		pantetheine-phosphate_adenylyltransferase
		ParA-like_protein
		parB-like_partition_protein
		PAS_protein
		PAS_sensor_protein
		PAS-PAC_sensor_hybrid_histidine_kinase
		pas-pac_sensor_protein
		patatin
		Patatin
		patatin-related_protein
		penicillin-binding_protein_1A_family
		penicillin-binding_protein_1A_family_protein
		penicillin-binding_protein_1C
		peptidase_c26
		peptidase_domain_protein
		peptidase_m1_membrane_alanine_aminopeptidase
		peptidase_M14_carboxypeptidase_A
		peptidase_M16
		Peptidase_M16_inactive_domain_family
		peptidase_M16-like
		peptidase_M17_leucyl_aminopeptidase_domain_protein
		peptidase_M20-M25-M40_family
		peptidase_M20A_family_protein
		Peptidase_M23
		peptidase_M23B_family_protein
		peptidase_M28
		peptidase_m28
		peptidase_M29_aminopeptidase_II
		peptidase_M36_fungalysin
		peptidase_M48_Ste24p
		peptidase_M50
		peptidase_M61_domain-containing_protein
		peptidase_s1_and_s6_chymotrypsin-hap
		peptidase_S1_and_S6_chymotrypsin-Hap
		peptidase_S10_serine_carboxypeptidase
		peptidase_S15
		peptidase_S16_lon_domain-containing_protein
		peptidase_s41
		peptidase_S49
		peptidase_S8-S53_subtilisin_kexin_sedolisin
		peptidase_S9_prolyl_oligopeptidase
		peptidase_U32
		peptidase_U32_family_protein
		peptide_chain_release_factor_3
		peptide_chain_release_factor_RF-3
		peptide_chain_release_factor_rf-3_protein
		peptide_methionine_sulfoxide_reductase_MsrA_Protein-methionine-S-oxide_reductase_Peptide_MetO_reductase
		peptide_synthetase
		peptidoglycan_glycosyltransferase
		Peptidoglycan_glycosyltransferase
		peptidoglycan_synthetase_FtsI
		Peptidoglycan-binding_domain_1_protein
		peptidyl-prolyl_cis-trans_isomerase_D
		periplasmic_beta-glucosidase
		periplasmic_binding_protein
		periplasmic_binding_protein-LacI_transcriptional_regulator
		periplasmic_protein
		periplasmic_substrate-binding_component_of_ABC-type_xylose_transport_system
		permease_YjgP-YjgQ_family_protein
		PfkB_domain-containing_protein
		phage_major_tail_protein_TP901-1_family
		phenylacetate-CoA_oxygenase_PaaG_subunit
		phenylacetate-CoA_oxygenase-reductase_subunit_PaaK
		phenylalanine_4-monooxygenase
		phenylalanyl-tRNA_synthetase_beta_chain
		phenylalanyl-tRNA_synthetase_beta_subunit
		phoh_family_protein
		phosphate_ABC_transporter_inner_membrane_subunit_PstC
		phosphate_transport_system_substrate-binding_protein
		phosphate_transporter
		phosphate_transporter_permease_subunit_PtsA
		phosphatidate_cytidylyltransferase
		phosphoadenylylsulfate_reductase_thioredoxin
		phosphodiesterase-alkaline_phosphatase_D
		phosphoenolpyruvate_carboxykinase_GTP
		Phosphoenolpyruvate_carboxylase
		phosphoglucomutase
		phosphoglucosamine_mutase
		Phosphoglucosamine_mutase
		Phosphoglycerate_kinase
		phosphoglycerate_mutase
		phosphoglyceromutase
		Phosphoketolase_pyrophosphate
		phospholipase_D
		phosphomannomutase
		phosphopantothenoylcysteine_decarboxylase_-_phosphopantothenate-cysteine_ligase
		phosphopantothenoylcysteine_decarboxylase-phosphopantothenate-cysteine_ligase
		Phosphoribosyl-AMP_cyclohydrolase
		phosphoribosylamine--glycine_ligase
		phosphoribosylaminoimidazole-succinocarboxamide_synthase
		phosphoribosylformimino-5-aminoimidazole_carboxamide_ribotide_isomerase
		phosphoribosylformylglycinamidine_cyclo-ligase
		phosphoribosylformylglycinamidine_synthase
		phosphoribosylformylglycinamidine_synthase_protein
		phosphoserine_phosphatase
		Phytanoyl-CoA_dioxygenase
		Phytoene_synthase
		PII_uridylyl-transferase
		pili_biogenesis_ATPase
		Pili_biogenesis_ATPase
		pirin_domain-containing_protein
		Pirin_domain-containing_protein
		Pirin-like_protein
		PKD_repeat-containing_protein
		plasmid_pRiA4b_ORF-3_family_protein
		polar_amino_acid_ABC_transporter_inner_membrane_subunit
		poly-beta-hydroxybutyrate_polymerase
		polygranule-associated_protein
		polyhydroxyalkanoate_synthase
		Polynucleotide_5-hydroxyl-kinase
		Polynucleotide_adenylyltransferase_region
		Polyphosphate_kinase
		polyphosphate_kinase
		polyprenyl_synthase
		PolyR-hydroxyalkanoic_acid_synthase_class_I
		polysaccharide_biosynthesis_protein
		polysaccharide_biosythesis_protein_putative
		polysaccharide_chain_length_determinant_protein_PEP-CTERM_locus_subfamily
		polysaccharide_deacetylase
		polysaccharide_export_outer_membrane_protein
		porphobilinogen_deaminase
		porphobilinogen_synthase
		possible_metallo-beta-lactamase_family_protein
		possible_TonB-dependent_receptor
		potassium_uptake_protein
		PpiC-type_peptidyl-prolyl_cis-trans_isomerase
		pppGpp_synthetase_I_GTP_pyrophosphokinase_SpoT-RelA
		precorrin-3B_C17-methyltransferase
		predicted_aminopeptidase
		predicted_permease
		prephenate_dehydrogenase
		preprotein_translocase_subunit_SecB
		preprotein_translocase_subunit_SecD
		preprotein_translocase_subunit_SecG
		primary_replicative_DNA_helicase
		primosomal_protein_N
		primosome_assembly_protein_PriA
		prkA_protein
		probable_alkylhalidase
		probable_aminopeptidase
		probable_integrase-recombinase
		Proline_dehydrogenase
		prolipoprotein_diacylglyceryl_transferase
		Prolyl_oligopeptidase
		prolyl_oligopeptidase
		prolyl_oligopeptidase_family_protein
		propionyl-CoA_carboxylase
		propionyl-CoA_carboxylase_beta_chain
		propionyl-coenzyme_A_carboxylase_alpha_polypeptide
		protease_Do
		protein_kinase-_LuxR_family_transcriptional_regulator
		protein_of_unknown_function_DUF1078_domain_protein
		protein_of_Unknown_Function_DUF1080
		protein_of_unknown_function_DUF112_transmembrane
		protein_of_unknown_function_DUF140
		protein_of_unknown_function_DUF1501
		protein_of_unknown_function_DUF151
		protein_of_unknown_function_DUF1549
		protein_of_unknown_function_DUF162
		protein_of_unknown_function_DUF1680
		protein_of_unknown_function_DUF177
		Protein_of_unknown_function_DUF1800
		protein_of_unknown_function_DUF188
		protein_of_unknown_function_DUF1905
		protein_of_unknown_function_DUF195
		protein_of_unknown_function_DUF198
		Protein_of_unknown_function_DUF2090
		Protein_of_unknown_function_DUF2134_membrane
		protein_of_unknown_function_DUF214
		Protein_of_unknown_function_DUF2189_transmembrane
		protein_of_unknown_function_DUF224_cysteine-rich_region_domain_protein
		Protein_of_unknown_function_DUF2329
		Protein_of_unknown_function_DUF2344
		protein_of_unknown_function_DUF303_acetylesterase_putative
		protein_of_unknown_function_DUF403
		protein_of_unknown_function_DUF404
		protein_of_unknown_function_DUF437
		protein_of_unknown_function_DUF444
		protein_of_unknown_function_DUF486
		protein_of_unknown_function_DUF490
		protein_of_unknown_function_DUF6_transmembrane
		protein_of_unknown_function_DUF808
		protein_of_unknown_function_DUF81
		protein_of_unknown_function_DUF849
		protein_of_unknown_function_DUF88
		protein_of_unknown_function_DUF95_transmembrane
		protein_of_unknown_function_UPF0118
		protein_serine-threonine_phosphatase
		protein-disulfide_isomerase
		Protein-disulfide_reductase
		protein-glutamate_O-methyltransferase
		protein-L-isoaspartate_O-methyltransferase
		protein-P-II_uridylyltransferase
		protein-PII_uridylyltransferas
		proton-translocating_NADH-quinone_oxidoreductase_chain_m
		proton-translocating_NADH-quinone_oxidoreductase_chain_M
		proton-translocating_NADH-quinone_oxidoreductase_subunit_M
		pseudouridine_synthase
		PSP1_domain-containing_protein
		PTS_IIA-like_nitrogen-regulatory_protein_PtsN
		PutA
		putative_14-beta-D-glucan_glucohydrolase_cel3D
		putative_2-amino-3-ketobutyrate_coenzyme_A_ligase
		putative_2-hydroxychromene-2-carboxylate_isomerase_protein
		putative_3-deoxy-D-manno-octulosonic-acid_transferase_transmembrane_protein_gene
		putative_ABC_transport_system_ATP-binding_protein
		putative_ABC_transporter_permease_protein
		putative_ABC_transporter_substrate-binding_protein
		putative_acid_phosphatase
		putative_acyl-CoA_dehydrogenase
		putative_acyl-CoA_dehydrogenase_protein
		putative_acyltransferase
		putative_adventurous_gliding_motility_protein_R
		putative_aldehyde_dehydrogenase
		putative_alpha-12-mannosidase_precursor
		putative_alpha-beta_hydrolase
		putative_alpha-glucosidase
		putative_alpha-isopropylmalate-homocitrate_synthase_family_transferase
		putative_amidophosphoribosyltransferase
		putative_amino_acid_ATP-binding_ABC_transporter_protein
		putative_amino_acid_decarboxylase_Pyridoxal-dependent_protein
		putative_aminotransferase
		putative_anaerobic_coproporphyrinogen_III_oxidase_oxidoreductase_protein
		putative_ATP-dependent_DNA_helicase-related_protein
		putative_ATP-dependent_protease_heat_shock_protein
		putative_ATP-dependent_RNA_helicase_1
		putative_ATPase
		putative_bacterioferritin_comigratory_oxidoreductase_protein
		putative_beta-lactamase
		putative_beta-lactamase_class_C
		putative_beta-xylosidase
		putative_bifunctional_allantoicase-OHCU_decarboxylase
		putative_bifunctional_UDP-N-acetylmuramoyl-tripeptideD-alanyl-D-alanine_ligase-alanine_racemase
		putative_binding_protein_component_of_ABC_transporter
		putative_biopolymer_transport_exbB-like_transmembrane_protein
		putative_branched_chain_amino_acid_ABC_transporter_permease_component
		putative_branched-chain_amino_acid_ABC_transporter_binding_component
		putative_cation_tansporter
		putative_chaperone_protein
		putative_CheW_protein
		putative_CoA_ligase_AMP_forming
		putative_CoA_ligase_AMP-forming
		putative_cobalamin_biosynthesis_transmembrane_protein
		putative_coenzyme_F420_hydrogenase_beta_subunit
		putative_composite_ATP-binding_transmembrane_ABC_transporter_protein
		putative_cyclic_beta_1-2_glucan_synthetase
		putative_cysteine_synthase
		putative_cytochrome
		putative_cytochrome_c_asssembly_protein
		putative_cytochrome_P450
		putative_cytoplasmic_protein_SciI
		putative_D-alanine--polyphosphoribitol_ligase
		putative_D-galactarate_dehydratase-Altronate_hydrolase
		putative_dimethyl_sulfoxide_reductaseDMSO_reductase
		putative_dioxygenase
		putative_DNA_primase_protein
		putative_DNA-binding-iron_metalloprotein-AP_endonuclease
		putative_electron_transfer_oxidoreductase
		putative_elongation_factor_G
		putative_endo-arabinase
		putative_erythromycin_esterase
		putative_esterase
		putative_exoprotein
		putative_exported_protease
		putative_exported_tricorn_protease
		putative_fatty-acid--CoA_ligase
		putative_ferredoxin
		putative_FtsX-related_transmembrane_transport_protein
		putative_glucose_dehydrogenase_acceptor
		putative_glucose-inhibited_division_protein_gid
		putative_glutamate--cysteine_ligase
		putative_glutaminase
		putative_glutamine_amidotransferase
		putative_glycosyl_hydrolase
		putative_glycosyl_hydrolase_BNR_repeat
		putative_glycosyltransferase
		putative_GTP-binding_protein
		putative_hemolysin
		putative_hemolysin_activation-secretion_protein
		putative_histone_deacetylase-family_protein
		putative_hydrolase
		putative_hydrolase_protein
		putative_inorganic_polyphosphate-ATP-NAD_kinase
		putative_integral_membrane_protein
		putative_iron-sulfur_cluster_assembly_protein_SufD
		putative_iron-sulfur_protein_transmembrane_protein
		putative_isomerase
		putative_kinase
		putative_lipoprotein
		putative_long-chain-fatty-acid--CoA_ligase_protein
		putative_low-affinity_phosphate_transporter_lipoprotein_transmembrane
		putative_luciferase-like_monooxygenase
		putative_M16B_family_peptidase
		putative_mandelate_racemase-muconate_lactonizing_family_protein
		putative_membrane_transport_protein
		putative_metallo-hydrolase-oxidoreductase_superfamily_protein
		putative_MoxR_like_protein
		putative_MraZ_protein
		putative_NADH_oxidoreductase
		putative_nitroreductase
		putative_oxidase
		putative_oxidative_stress_resistance_two-component_transmembrane_sensor_histidine_kinase_transcription_regulator_protein
		putative_oxidoreductase
		putative_oxidoreductase_protein
		putative_oxygenase_subunit_protein
		putative_peptidoglycan_binding_domain_protein
		putative_peptidoglycan-associated_lipoprotein_precursor
		putative_peptidyl-prolyl_isomerase
		putative_permease
		putative_phenylacetate-CoA_ligase
		putative_phosphate-binding_periplasmic_pbp_ABC_transporter_protein
		putative_phosphohydrolase
		putative_phosphonate_monoester_hydrolase
		putative_porin
		putative_porphyrin_biosynthesis-related_protein
		putative_potassium-efflux_system_protein
		putative_quinone_oxidoreductase
		putative_redox_regulated_molecular_chaperone_heat-shock-like_protein
		putative_response_regulator
		putative_ribonuclease
		putative_RNA_polymerase_sigma_N_sigma_54_factor_transcription_regulator_protein
		putative_RND_efflux_transporter
		putative_rod_shape-determining_MreD_transmembrane_protein
		putative_rod_shape-determining_transmembrane_protein
		putative_SAM-dependent_methyltransferase
		putative_secreted_protein
		putative_secreted_substrate_binding_protein
		putative_selenocysteine_lyase
		putative_sensor_histidine_kinase
		putative_serine_protease
		putative_serine_protein_kinase_PrkA
		putative_serine-threonine_kinase
		putative_serine-threonine_protein_kinase
		putative_short_chain_dehydrogenase
		putative_signal_transduction_histidine_kinase
		putative_signaling_protein
		putative_sphingosine_kinase
		putative_squalene-phytoene_dehydrogenase
		putative_sugar_ABC_transporter_permease_protein
		putative_sugar_ABC_transporter_permease_protein_putative_glycerol_3-phosphate_transport_protein_ugpA-like_protein
		putative_thioesterase
		putative_TonB_dependent_receptor
		putative_TonB-dependent_receptor
		putative_transcription_accessory_protein
		putative_transcriptional_acitvator_Baf_family
		putative_transcriptional_regulator
		putative_transcriptional_regulator_PucR_family
		putative_transglycosylase
		putative_translaldolase
		putative_transmembrane_drug_efflux_protein
		putative_transmembrane_multidrug-efflux_system_lipoprotein_transmembrane
		putative_transmembrane_protein
		putative_transmembrane_sensor_histidine_kinase_transcription_regulator_protein
		putative_transmembrane_transport_protein
		putative_transport_system_permease_protein
		putative_transporter
		putative_transporter_lipoprotein_transmembrane
		putative_transposase_protein
		putative_two_component_sigma54_specific_transcriptional_regulator_Fis_family
		putative_type_I_secretion_protein_ATP-binding_protein
		putative_type_III_secretion_protein_YscC
		putative_ubiquinone_biosynthesis_protein_UbiB
		putative_uncharacterized_protein_with_a_von_Willebrand_factor_type_A_vWA_domain
		putative_UvrD-Rep_helicase
		putative_xanthine_dehydrogenase
		putative_xylanase
		putrescine_ABC_transporter_permease_protein
		pyridine_nucleotide-disulphide_oxidoreductase_dimerization_region
		pyridoxal-dependent_decarboxylase
		pyridoxal-dependent_decarboxylase_exosortase_system_type_1_associated
		pyridoxine_5-phosphate_synthase
		pyrimidine_5-nucleotidase
		pyrroline-5-carboxylate_reductase
		Pyrrolo-quinoline_quinone
		pyruvate_carboxylase
		pyruvate_dehydrogenase_acetyl-transferring_E1_component_subunit_alpha
		pyruvate_dehydrogenase_E1_component_alpha_subunit
		pyruvate_flavodoxin-ferredoxin_oxidoreductase_domain-containing_protein
		pyruvate_kinase
		Quinolinate_phosphoribosyl_transferase
		quinolinate_synthetase_complex_A_subunit
		quinoprotein_glucose_dehydrogenase
		Radical_SAM_domain_protein
		radical_sam_domain_protein
		radical_SAM_protein
		RagB-SusD_domain_protein
		RecD-TraA_family_helicase
		recombination_factor_protein_RarA
		recombination_protein_F
		recombination_protein_RecR
		regulatory_protein_LuxR
		related_to_UbiD-type_de_carboxylyase
		response_regulator
		response_regulator_NasT
		response_regulator_receiver
		response_regulator_receiver_domain_protein_CheY-like
		response_regulator_receiver_protein
		response_regulator_two-component_system
		rfaE_bifunctional_protein
		Rhodopirellula_transposase
		riboflavin_biosynthesis_protein_RibD_domain-containing_protein
		riboflavin_biosynthesis_protein_RibF
		riboflavin_synthase_alpha_subunit
		ribokinase_family_sugar_kinase
		ribonuclease_bn
		C183559
		C126006
		C151015
		C529019
		C76409
		C938462
